# Supplementary material for: Teixobactin kills bacteria by a two-pronged attack on the cell envelope
Source: Nature. 2022 Aug 3;608(7922):390–6. doi: 10.1038/s41586-022-05019-y (PMC9365693; doi:10.1038/s41586-022-05019-y)
Supplement: Supplementary file 6 — Source Data Figs. 1–4, Extended Data Figs. 2, 5, 6, 8 and 10 [file 41586_2022_5019_MOESM6_ESM.xlsx]

## Sheet: Figure 1c
	Cab secondary chemical shifts (SCS)
	Observed shifts [ppm]			Random coil shifts [ppm]			Cab-SCS [ppm]
	res	CA	CB	res	CA	CB
	Nm-Phe	64.77	38.65	Phe	56.94	39.43	8.61
	Ile	59.6	43.27	Ile	60.64	38.26	-6.05
	Ser	57.7	66.99	Ser	58.35	63.88	-3.76
	Gln	55.89	32.77	Gln	55.94	28.67	-4.15
	Ile	57.88	44.82	Ile	60.64	38.26	-9.32
	Ile	56.63	38.68	Ile	60.64	38.26	-4.43
	Ser	61.18	65.4	Ser	58.35	63.88	1.31
	Thr	58.68	72.62	Thr	61.59	69.75	-5.78
	Ala	56.35	19.48	Ala	52.67	19.03	3.23
	End	54.79	40.49	End	N/A	N/A	N/A
	Ile	61.23	39.51	Ile	60.64	38.26	-0.66

## Sheet: Figure 1h
Average intensity of clusters																					Boxplot
1'	1'	1'	1'	1'	1' avg		15'	15'	15'	15'	15'	15' avg		45'	45'	45'	45'	45'	45' avg		1' avg	15' avg	45' avg			1'	15'	45'
25199.3	16428.9	14366.8	14567.4	16490.9	17410.7		27123.9	15569.9	23227	22182	35400.3	24700.6		33964.2	20611	14996	18435	20914	21784		17410.7	24700.6	21784		mean	17797.4	24630.7	28130.6
15169.6	17968.5	13134.4	19940.5	16712.6	16585.1		23281.7	15906.3	19245.1	26794.6	37047.2	24455		42402.4	20542.2	20008.4	14656.2	28805.9	25283		16585.1	24455	25283		std dev	2220.9	2851.07	3396.75
16814.1	18371.3	16619.6	22147.5	18524.6	18495.4		31363.5	14907.2	42140	34163.8	22034.9	28921.9		35065.9	36006	24822.6	21350	24164	28281.7		18495.4	28921.9	28281.7
18099.9	17874.7	14087.3	8144.8	9415.56	13524.5		33363.2	11149.3	18874.7	26914.3	23436.6	22747.6		52840.6	22493.5	25472.3	26550.1	25030.2	30477.3		13524.5	22747.6	30477.3			p < 0.0001	n = 380
20510.2	11811	17346.6	11595	14952.7	15243.1		44669.3	21621.1	19977.4	30609.6	26544.9	28684.5		37214.1	25304	21297.4	16476	25941.3	25246.6		15243.1	28684.5	25246.6
19531.3	13796.7	17939.8	9041	15195.5	15100.8		32519.7	15790.9	22226.9	33574	23509.6	25524.2		35182.8	23526	17690.6	24294.4	21358.1	24410.4		15100.8	25524.2	24410.4
18834.5	13863	15082.9	10084.4	9596.18	13492.2		46340.7	13395.2	29689.2	26762.3	35180.5	30273.6		46248.8	25215	35837.7	27274	22574.3	31430		13492.2	30273.6	31430
13763	8281	14692.5	16153.8	10436.3	12665.3		25329.4	14575.4	18249	25858.6	19074.5	20617.4		35243	22893.2	23432.2	16952.2	18239.8	23352.1		12665.3	20617.4	23352.1
13317	14666.2	26187.8	26175.4	13571.1	18783.5		27724	13154.8	17456	23709.7	26709.8	21750.8		28811	46802.5	24049.5	12532	26343.8	27707.8		18783.5	21750.8	27707.8
15375.4	15383.4	17625.5	17754	10423.4	15312.4		27363.5	17357.1	21867.6	22317.4	14782.4	20737.6		31537.3	50030.8	24238.9	21315.6	41208.3	33666.2		15312.4	20737.6	33666.2
15866.1	17016.3	19898	15666.2	42054	22100.1		29827.4	20212.9	18450.5	15842	19279.2	20722.4		30222.2	22192.1	22653.4	21508.2	22483.9	23812		22100.1	20722.4	23812
14276.6	14247.7	16869.3	18149.9	16280.2	15964.7		36774.7	13755.1	14111	23736.2	21963.2	22068		26634.4	27084.2	54664	37829.4	23247.2	33891.9		15964.7	22068	33891.9
28889.5	15230	15737.3	24550.9	12381.1	19357.8		42663.8	25453.1	21642.5	20127.1	21240.9	26225.5		31114.5	33937.4	21043.2	15368.1	26809.5	25654.5		19357.8	26225.5	25654.5
23928.2	13600.5	16724.5	18563.2	13773.7	17318		26283.3	23835.5	30688	28035.5	24980.8	26764.6		33601.6	20692.4	23143.3	45998.9	18380.1	28363.3		17318	26764.6	28363.3
15472	16452.2	25617.8	16240.8	20075.5	18771.6		29313.9	17134.1	22594	19097	19635.3	21554.8		28296	24120.8	37365.7	30125.5	27267.9	29435.2		18771.6	21554.8	29435.2
18227.1	17153.6	13224.7	15692.2	18452.1	16549.9		28163.7	17606.6	37281.5	28832.1	18792	26135.2		39141.8	14354.8	22569.4	14534.9	25973.8	23314.9		16549.9	26135.2	23314.9
17189.3	18238.5	15818.9	14107.1	19198.5	16910.5		39970.5	20298.7	19173.9	20344.4	15478.2	23053.1		44353.1	25134.6	22087.2	15952	25900	26685.4		16910.5	23053.1	26685.4
16408.5	12918.4	18184.3	15639	20418.5	16713.7		28498.4	16256.9	18573	24592.6	15503.4	20684.9		37090.2	25382	22596.1	16193.4	25172.6	25286.8		16713.7	20684.9	25286.8
17317.6	22886.1	17332.8	14284	16662.5	17696.6		35138.3	16373.8	24017.5	19570	20750	23169.9		28081.7	22961.3	42220.3	23790	17214.9	26853.7		17696.6	23169.9	26853.7
16168.4	16052.1	21189.3	21638.1	13126.6	17634.9		43190.8	17050	32858.8	28936.5	37214.8	31850.2		36119.1	17524.5	38456.5	22532.8	20367.2	27000		17634.9	31850.2	27000
14698	13903	24906	13466.9	15125.6	16419.9		31594.8	15554.9	19650.6	25435.3	27013.8	23849.9		42559.7	30262.8	46465.9	14597.6	22017.5	31180.7		16419.9	23849.9	31180.7
18427.9	17699.6	18563.6	21777.2	13832.8	18060.2		47728.8	13751.4	31421.6	29456.8	20765.9	28624.9		24521.5	28349	27568	43356.5	22044.7	29167.9		18060.2	28624.9	29167.9
15689.8	8825.33	15889.3	19191.1	16980.4	15315.2		47915.8	15959.6	23315.9	19148	16337	24535.2		28804.3	25097.2	26065	23927.6	25712.8	25921.4		15315.2	24535.2	25921.4
22252.1	19233	13999.4	15622.9	19604.4	18142.4		28224.9	16138.2	19923.8	26837.5	23512	22927.3		42173	19409.4	52657.6	14905.1	22206	30270.2		18142.4	22927.3	30270.2
18119.6	16455.6	12403.5	13846.8	29800.8	18125.3		30427	18696.9	19840.1	19900.6	18624.5	21497.8		39142.6	21622.7	18230.4	18683.8	18684.5	23272.8		18125.3	21497.8	23272.8
21902	16165.6	17602.5	12153	14452.3	16455.1		40506.2	17408.6	28950	14848	21435.3	24629.6		39779.3	22267.4	16100.5	18354.9	28003.5	24901.1		16455.1	24629.6	24901.1
17319.6	15853	14503.8	17116.8	13913.5	15741.3		33367.4	17241.8	32260.2	21596.4	15894.9	24072.2		44387.6	21494.1	23096.3	15395.7	23808.9	25636.5		15741.3	24072.2	25636.5
18343.7	16495.5	15474.5	17253.3	22907.4	18094.9		48339.8	14391.7	20611.2	21180.5	18082.8	24521.2		34693.9	25515.4	42163.5	14638.5	23161.9	28034.6		18094.9	24521.2	28034.6
18068.4	16347.5	15251.7	17258.3	14780.1	16341.2		29928.7	12882.6	32025	19130.7	20098.7	22813.1		53056.8	29959	30906.6	15411.2	20952.1	30057.1		16341.2	22813.1	30057.1
18241.2	17282.7	15867.3	14999.7	14695.9	16217.4		26535.7	15360.8	24044.9	21148.5	19759.6	21369.9		39243.3	26561.4	36193.3	16014.5	31516.7	29905.8		16217.4	21369.9	29905.8
15382.7	16938.3	16962.5	21411.4	29038.7	19946.7		24318.3	22200.7	17119.5	20584.8	19930	20830.7		40207.2	27528	27874.6	19615.1	24739	27992.8		19946.7	20830.7	27992.8
18551.9	14023.5	17082.6	17515.9	11694.2	15773.6		45682	16338.9	20901.2	21502.6	22616	25408.2		38917.2	17539.5	23443.6	19411.6	29897.6	25841.9		15773.6	25408.2	25841.9
16541.8	14786.4	18681	19510	20327.1	17969.3		25709.8	12186.7	17072	24448.5	35822.1	23047.8		40665.3	41737.1	34222.7	20454.6	33921.7	34200.3		17969.3	23047.8	34200.3
20504.4	15113.3	21426	17984.4	21527.8	19311.2		45870.6	17317.9	21671.2	15306	18318.3	23696.8		45527.1	22733.1	21401.4	17625.1	47634.2	30984.2		19311.2	23696.8	30984.2
16621.1	15679.9	25065.3	16566.3	13790.6	17544.6		27635.9	16363.8	19285.6	22778	24436.1	22099.9		27291.8	26925	24549.4	18307.8	24768	24368.4		17544.6	22099.9	24368.4
15554.8	14209	19367.2	19881.9	18464.2	17495.4		36196	10377.3	17489.6	17031.4	18164.8	19851.8		33605.9	30139	12301	32730.2	22924.8	26340.2		17495.4	19851.8	26340.2
11534.5	19178	23473	15878.8	17708.8	17554.6		31433.5	26165.2	17871	22354.6	22010	23966.9		28302.3	19181.3	24221.5	21805.5	30574.4	24817		17554.6	23966.9	24817
15481.5	18651	21028	18892.1	40345.1	22879.5		30375.9	14752.7	17447.5	14951	17490.9	19003.6		55906.3	19215.5	36466.8	14895.1	21284.1	29553.5		22879.5	19003.6	29553.5
14147	11705	22374.3	17576	15262.2	16212.9		30780.4	19510.7	21016.4	18487.8	8069	19572.9		36759.7	16334	22923.1	25462.8	27690.8	25834.1		16212.9	19572.9	25834.1
15213.4	14850	22320.5	17305	15640.9	17066		40946.8	19666.9	14891.6	27137.9	21934.9	24915.6		30562.2	16595.1	26709.7	17763	24001	23126.2		17066	24915.6	23126.2
14947.4	18672.4	6963	18404.4	20700.9	15937.6		38726.4	12896.9	25685.4	23667.2	29005.4	25996.2		58758.5	20326.1	38565.4	16231.8	23819	31540.2		15937.6	25996.2	31540.2
16383.7	14130.2	14648.8	24721	18660.2	17708.8		24156.7	16043.4	17130.3	29217.9	23621.4	22033.9		37327.2	18159.5	18170.6	19840.5	32542.6	25208.1		17708.8	22033.9	25208.1
21107.7	18050.8	14690.9	21474.8	17356	18536		25273.8	14752.9	21226.8	19823.4	19572.3	20129.8		42748.2	22309.8	22390.2	16424.8	17581	24290.8		18536	20129.8	24290.8
15039.1	29231.1	12256.3	18250.1	18463.9	18648.1		52941.4	17832	20132.6	15480.3	15248	24326.9		36637.7	14430.6	35896.8	21775.2	20973.2	25942.7		18648.1	24326.9	25942.7
13203.1	13011.5	14781.2	23898.2	24135	17805.8		27213.1	18148.5	19585.7	19954.6	18855.8	20751.5		40163.6	19514.5	31225.5	20572.3	26858.3	27666.8		17805.8	20751.5	27666.8
16167	19297.7	16581.3	15098	18958.2	17220.4		24855.3	15446.7	21988.3	24731.2	24112	22226.7		31119.2	19225.3	38462.2	26393.9	20891.9	27218.5		17220.4	22226.7	27218.5
18650.3	26841.4	18883.5	17836	15197.5	19481.7		37194.1	24759.4	22159.7	17534.8	17418.4	23813.3		36835	26805.8	24303	19731.8	20225.7	25580.2		19481.7	23813.3	25580.2
17414	19338.1	17915.1	20053.6	18784.9	18701.1		34925.4	25657	20921.2	22705.2	19491.2	24740		43840.6	22959.8	26167.8	17071.5	20723.6	26152.6		18701.1	24740	26152.6
17413.9	17878.1	19336	19817.3	16729.1	18234.9		22842.4	17955.5	23102.5	21039.3	39877.4	24963.4		43745.2	23786.4	21047	17508.5	29859	27189.2		18234.9	24963.4	27189.2
14856.9	17290	20650.1	15971.2	16132.4	16980.1		45571.8	16711.9	19233	24956	36773.8	28649.3		44254.6	28463.3	24431.4	40021	37582.2	34950.5		16980.1	28649.3	34950.5
24619.2	19599.1	14189.9	14592.6	22177	19035.6		35027.2	15684.3	19521.1	19065.6	24549.9	22769.6		46032.2	28434.1	24126.7	18875.4	29774.6	29448.6		19035.6	22769.6	29448.6
19830.6	16086.4	20325	16079.7	31766.3	20817.6		21689	18265.4	20465.3	18354	23587	20472.1		39194.6	28555.9	24211.9	37016.4	26419.9	31079.8		20817.6	20472.1	31079.8
17559.5	19719.8	19094.9	18775	15434.7	18116.8		34249.9	13802.6	34340.4	27970.8	22975	26667.7		35999	20112.2	21702.5	19217.5	27176.7	24841.6		18116.8	26667.7	24841.6
16580	19335	18286.5	17482.1	15796.9	17496.1		40845.4	13545	33744	21445.8	22444.7	26405		39451.9	21469.5	23846.4	18369.7	22862.8	25200.1		17496.1	26405	25200.1
19020.8	17227.4	13752	16122.1	16893.2	16603.1		43303.1	25489.9	29378.5	20117.9	19434.3	27544.7		41549.7	32141.4	22931.4	14251	16965	25567.7		16603.1	27544.7	25567.7
15337.9	26662	26133.8	36185.1	16469.6	24157.7		28188.8	16127.5	31902.9	22262.1	23525.9	24401.4		41832.2	18236.2	20284.4	25917.6	25782.7	26410.6		24157.7	24401.4	26410.6
15962.8	21755	33249.6	17213	14975.5	20631.2		37721.4	16312.4	18806	21605.7	17022.3	22293.6		37103	51693.9	21706	17714.3	32023.9	32048.2		20631.2	22293.6	32048.2
14180.3	20146.4	26932.1	16988.1	18745.7	19398.5		27767.3	27805.5	26434.8	18921	22642.2	24714.2		42913.7	26121.2	19194	18132.3	49023.8	31077		19398.5	24714.2	31077
16965.2	11735.8	14758.3	23180.6	17389	16805.8		30928.8	24142.7	22645.2	20310.3	21540.6	23913.5		27741	20664	25206.2	10505	22864.9	21396.2		16805.8	23913.5	21396.2
12933.6	12072.5	15174.5	17197.4	15772.5	14630.1		45940.8	20031	22642.9	25245.2	20442.3	26860.4		39308.3	22340.8	15666	17504	26923.4	24348.5		14630.1	26860.4	24348.5
18202.1	16334.6	22358.1	17295.1	16889	18215.8		37946.9	13935	17029	21895	21895.6	22540.3		28195.5	34816.3	20958.2	22940.3	24246.4	26231.3		18215.8	22540.3	26231.3
16258.8	16163.7	13603.4	15905.8	14921.1	15370.6		34420.5	13404.5	37642.7	20653.3	18910	25006.2		39743	19979.3	30347.9	22978.8	28758.9	28361.6		15370.6	25006.2	28361.6
16340.8	13456	18284.9	16782.3	13921.2	15757		52252.7	12080.2	35509	30689.7	19330.1	29972.3		37204.8	21791.2	21714.2	18141	21498.2	24069.9		15757	29972.3	24069.9
21882.6	11333.5	17255.5	20444	17374.9	17658.1		46547.9	19187.5	15629.5	18306.4	22031.7	24340.6		33521.9	38205.5	32767.1	20745.6	31878.4	31423.7		17658.1	24340.6	31423.7
19539	14559.8	23106.9	24896.4	17879	19996.2		21288	11465.7	19321.1	22314.7	23202	19518.3		43023.2	16975.8	19751.8	19292.6	27094.9	25227.6		19996.2	19518.3	25227.6
15605.1	23359	24802.6	18749.5	16424.4	19788.1		27224.5	13450	41870.8	20984.2	30257.7	26757.4		41622.6	44623.5	27872.6	15732	21006	30171.3		19788.1	26757.4	30171.3
20200.2	15552.5	19527.5	17171.9	14283.5	17347.1		37373.2	21557.2	17568	27113.1	37143.1	28150.9		59407.5	22238	21075.2	18331.7	33391.9	30888.9		17347.1	28150.9	30888.9
20722.6	13487.2	15626.7	17694.6	15578.3	16621.9		54120.9	25036.6	15801	22154.7	21541.2	27730.9		33833.9	17957.9	26348	19887.4	27176.3	25040.7		16621.9	27730.9	25040.7
17200.5	17953.1	14610.2	16255.4	15434	16290.6		48040.3	16456.6	16353.9	24446.7	20194.6	25098.4		33873.8	22136.6	14810	21911.1	19499.8	22446.3		16290.6	25098.4	22446.3
13228.9	12130.6	33694.2	16413.7	30566.6	21206.8		23625.3	16833.8	15198	22614.1	17060.8	19066.4		37570.7	29093.1	34418	34036.5	26474	32318.5		21206.8	19066.4	32318.5
21066	14861.1	23808.2	16686.5	11959.6	17676.3		39063.7	15622.6	20715.6	22985.1	28876.4	25452.7		36778.9	19403.6	21766.7	20445.2	33880.3	26454.9		17676.3	25452.7	26454.9
31421.3	14018.5	15780	11480	17705.8	18081.1		44610.7	15750.8	17124	25364.7	27534.7	26077		45520	39437.8	44313.2	13829.8	29265.6	34473.3		18081.1	26077	34473.3
27928.1	20049.2	16713.7	17108.8	20041.7	20368.3		23113.2	17830.4	19477.5	21935	26982.9	21867.8		41972.7	19974.1	19372.5	19916	18264.2	23899.9		20368.3	21867.8	23899.9
16173.3	15888.7	15785.5	18976.5	12676.3	15900.1		56755.6	16655.6	15940.8	19969.2	23934	26651		29164	24574	22651.4	15162.5	37674.1	25845.2		15900.1	26651	25845.2
20476.6	10021.2	18012.9	22624.5	12255.3	16678.1		52345.7	19000.1	20959.7	19618.3	12285	24841.8		32693.5	20905.3	41819.5	31216.6	31307.6	31588.5		16678.1	24841.8	31588.5
16616	15354.8	21617.3	18676.2	19153.5	18283.6		39309.6	14770.9	24010.2	21418.3	20846.9	24071.2		39329.6	16480.3	23139.5	31296.3	21931	26435.3		18283.6	24071.2	26435.3
34884	13636.8	15789.9	15104.8	15223.2	18927.8		23135.2	17522.9	17169.8	24007.1	27915.7	21950.1		45770.1	26467.6	40608.5	32546.8	41539.1	37386.4		18927.8	21950.1	37386.4
24123	12836.9	17415.1	14056.2	17963.4	17278.9		22307.9	15680.2	21356.7	22802.4	13751.5	19179.7		22407	24903.7	31288.8	20554.9	17507.6	23332.4		17278.9	19179.7	23332.4
15585	9292.5	19187.5	18180.5	19319.5	16313		52536.7	14112.5	18642	24948	22122	26472.2		24772.4	23911.6	24795.8	15163.8	31856.9	24100.1		16313	26472.2	24100.1
19631.7	10094.2	18962.6	21103.9	17518.5	17462.2		32104.7	24031	23617.7	21958.1	20855.5	24513.4		53676.3	27400.9	22606.6	10522	43085.7	31458.3		17462.2	24513.4	31458.3
18650	13479.9	18858.5	19847.2	13498.1	16866.7		46669.5	18943.9	20268.4	21376	19732.4	25398		37237.2	21722.6	28206	13808.7	28874.3	25969.8		16866.7	25398	25969.8
19660	13985.2	22667	20951.9	16204.3	18693.7		29379	14848.5	20416.1	21800	18000	20888.7		40473.8	39961.3	26183.2	14045.8	28659.8	29864.8		18693.7	20888.7	29864.8
18808.5	14514.6	19711.6	33602.6	18293.3	20986.1		33109.5	12722	28875.9	25187.9	30227	26024.5		57223.8	18506.8	20487.4	33203	30377.4	31959.7		20986.1	26024.5	31959.7
39509.9	10444.6	16007.8	14635.8	24040.4	20927.7		33245.5	20885.9	15698	26107	33107.1	25808.7		40379.3	35659.8	37806.3	13102.1	19605.4	29310.6		20927.7	25808.7	29310.6
21031.7	20659.9	17060	15794.7	23758	19660.9		43348.8	17013.2	25636	32484.5	21107.6	27918		36632.1	25103.2	21964.4	21950.8	32817.5	27693.6		19660.9	27918	27693.6
18911.6	19879.9	21249.2	19148.2	30927.4	22023.2		38972.2	15381.3	19863.5	21827.8	26994	24607.8		36098.2	16851.8	17419.2	15661.2	33498.4	23905.8		22023.2	24607.8	23905.8
17095.5	18348.5	13534.6	15034.8	16013.7	16005.4		50994	16680.1	24249.8	20411.1	15508.1	25568.6		38159	21312.8	26368.8	16225.1	36518.2	27716.8		16005.4	25568.6	27716.8
16592.2	18842.9	22703.8	15164.9	18487.1	18358.2		42991.8	22740.9	19911	26167.8	18023.5	25967		34799	28428.5	45537.6	16144.1	28144.6	30610.8		18358.2	25967	30610.8
18864	12945.2	29890	15470.3	18410.9	19116.1		24657.3	18198.4	16976.2	25734.6	26040.6	22321.4		38022.8	28761.4	32224.3	17117.1	30662.8	29357.7		19116.1	22321.4	29357.7
8150	15445.2	15809.2	12120.5	13243.2	12953.6		42625.6	13956.2	29632.9	19023.8	23601.5	25768		61114.4	20403.1	20431	15669.8	22920.5	28107.8		12953.6	25768	28107.8
23119.5	20153.9	16647.7	21951.4	18794.1	20133.3		43753.8	16874.2	22494.2	24456.5	19686.5	25453.1		35273.4	28974.4	27516.6	19709.8	21237.5	26542.3		20133.3	25453.1	26542.3
14602	12835.5	54258	15152	15747.9	22519.1		20045	17292	10516	22039.2	25522.3	19082.9		34490.6	22069.4	23065.6	21209	32287.2	26624.4		22519.1	19082.9	26624.4
15551.4	12558	16460.8	13777.1	27417.2	17152.9		41129.3	15827.1	33650.8	23380	14782	25753.8		31572.8	21040.4	19740	19186.9	14144.6	21136.9		17152.9	25753.8	21136.9
15356.9	11701	14138.6	16343.4	16500.2	14808		25870.8	22245.4	22725.6	30051.8	17068.5	23592.4		60634.3	17267	35592.8	20098.8	26892.2	32097		14808	23592.4	32097
19114	14190.8	22111	17309.2	16699	17884.8		31455.2	23962.6	19873.9	25557	23467	24863.1		51177.8	37838.5	39278.2	18656.2	28986.5	35187.4		17884.8	24863.1	35187.4
17746.9	13901.9	18266.5	18565.7	23393	18374.8		57324.8	14972.1	15835.8	17038.7	34887.9	28011.9		29652.1	29574.4	22288.3	29374.8	28235.9	27825.1		18374.8	28011.9	27825.1
16619.1	15398	17065.2	10486.7	10206	13955		37433.4	16432	22720.2	19966.2	21552.9	23620.9		39931.6	14601.2	21659.8	22534.4	20904.1	23926.2		13955	23620.9	23926.2
18425.8	12895	15849.6	12958.4	18156.9	15657.1		30212.8	16171.3	26453.1	22327.2	20617	23156.3		36777.6	20208.3	40300.2	16789.7	43860.6	31587.3		15657.1	23156.3	31587.3
24381.2	14608.8	15372	18190.1	21688.9	18848.2		37839.4	13228	25643.7	21914.6	24842.7	24693.7		45031	15809.1	18461.8	50307.2	36668.1	33255.4		18848.2	24693.7	33255.4
20309.3	18568.7	14457.6	28916.5	22458.4	20942.1		34057.2	26290.6	24597.7	25475.5	17963.9	25677		46377.9	18341.9	28291	15642.8	23292.9	26389.3		20942.1	25677	26389.3
25436.1	15322	16964.2	14508.9	19148	18275.8		31342.8	11515.5	24577.3	19127	21253.3	21563.2		35240.1	24948.2	30708	26936.8	27774.5	29121.5		18275.8	21563.2	29121.5
21047.1	14738.8	9198	17624.8	20526	16626.9		26647	29432.4	20371.4	23893.4	21611.3	24391.1		28496.5	38628.9	20116.3	25586.1	28311.3	28227.8		16626.9	24391.1	28227.8
20546.6	13759	16539.9	14546.9	15137	16105.9		50465	16288	27437	21127.8	27980.3	28659.6		30574.8	29675.5	19239.8	19735.9	25836.3	25012.4		16105.9	28659.6	25012.4
26625.4	22367	21259.2	14697.3	17294.1	20448.6		39060.7	26665.5	17762	22370.9	22462.5	25664.3		33722.4	18183.8	22007.3	23416.2	31315.5	25729.1		20448.6	25664.3	25729.1
14173.7	29389.1	13606.8	24493.5	17764.1	19885.4		41099.9	14269.3	18426.5	24933.9	17627.1	23271.3		39480.5	17325.8	21523.4	14959.7	31495.6	24957		19885.4	23271.3	24957
22421.2	19509.3	19034.4	16678.3	13834.1	18295.5		50732.5	26277.4	25592.5	28595	12118.6	28663.2		29333.6	15882	47918.2	48581.7	22785.4	32900.2		18295.5	28663.2	32900.2
21675.5	14510.6	15830	17203.7	19466.8	17737.3		53573.8	17917.3	19211.6	23766.8	32437	29381.3		34044.5	15969	49933.9	18087.6	31662.2	29939.4		17737.3	29381.3	29939.4
14328.1	19407.9	15830.2	18079.2	14808.9	16490.8		35226.6	14829	25007.5	20595.8	20581.6	23248.1		56907.7	28616.5	24595.5	27134.3	24366.4	32324.1		16490.8	23248.1	32324.1
18910.1	18758.2	14656	22471.7	18835.8	18726.4		31705.2	12315.5	20238	17113.3	22330.6	20740.5		37014	18867.5	23514	13784.2	32217.2	25079.4		18726.4	20740.5	25079.4
19985.1	15109.2	18533	13825.6	13865.3	16263.7		43815.3	15636	16921.4	28610.5	21145.2	25225.7		36196.2	27924.5	21992.6	29336	27883.7	28666.6		16263.7	25225.7	28666.6
16540.4	27492.9	13040	16038.4	31944.6	21011.3		26992	30591.3	21904	24696.5	21290.5	25094.9		33162	41308.7	22191.9	17154.7	24355.8	27634.6		21011.3	25094.9	27634.6
43302	28390.2	15393.6	16896	21518	25100		42515.6	20325.4	18526	18104.6	33420.9	26578.5		45797.5	21591.5	23576.4	22286	22566.6	27163.6		25100	26578.5	27163.6
11821.1	17443.2	16798.2	18726.1	14449.7	15847.7		32834.9	18106.6	20004.2	19762.6	27097.5	23561.2		36484	19528.7	32918.3	30912.5	29389.6	29846.6		15847.7	23561.2	29846.6
18678	31339.5	10151	15757.3	17192.5	18623.7		38026.8	31464.5	19145	19562.2	16381	24915.9		56797.8	25548.8	28674.7	19642.9	22127.6	30558.4		18623.7	24915.9	30558.4
15528.4	23299.2	11454	18290.1	20984.5	17911.2		29933.2	21993	22408.2	27192.6	22231.5	24751.7		43191.2	26568.8	35913.9	24421.9	32140.7	32447.3		17911.2	24751.7	32447.3
28396.7	24804.2	17528	15686.8	16835	20650.1		30357.8	14631.8	15580.7	19129.4	21598.4	20259.6		36361.8	24860.5	21383	17173	38279.6	27611.6		20650.1	20259.6	27611.6
13333.9	18355	13387	21248.7	20166.4	17298.2		26037.6	22365.3	22197	18970.5	19137.9	21741.7		31176.5	22055.8	31348.8	20620.3	29307.5	26901.8		17298.2	21741.7	26901.8
14122.9	18165.8	16215.9	14746.5	12152.8	15080.7		39832.3	16503.1	17284.9	27738.4	30137.3	26299.2		51812.4	20098.5	39375.7	21972.6	21072	30866.2		15080.7	26299.2	30866.2
14231.2	17865.6	23342.8	29729.2	15752.4	20184.2		49295.6	11368.2	23354.2	22639	27854.6	26902.3		34013	24017.6	23129.9	16355.8	30888.7	25681		20184.2	26902.3	25681
13965.2	18437.7	19772.5	21669.1	21890.5	19147		31782.8	11225	23675.6	25969.5	19874	22505.4		35893	24329.2	23410.9	13269.2	21508.9	23682.2		19147	22505.4	23682.2
22181.4	26057.7	15436.5	21025.5	13034.9	19547.2		36420.4	15062.2	16646.5	34083.5	37208.3	27884.2		31675.5	19351.4	27693.3	24248.5	24488.1	25491.4		19547.2	27884.2	25491.4
15803.9	18565.1	15910.7	16956.3	10494	15546		31887.5	16885.7	20463.7	22485.9	20664.3	22477.4		34415.8	20887.3	26507.1	28878.5	30840.2	28305.8		15546	22477.4	28305.8
17058.9	15970.5	16914.8	19611.2	11209.8	16153		31104.3	17359.8	21324.7	31728.5	27786	25860.6		37693.9	18868.7	32574	21881.2	25448.8	27293.3		16153	25860.6	27293.3
12213.1	17262.9	22197.5	12062.1	13325	15412.1		39895.8	14861.5	26640.7	17866.7	21141.9	24081.3		36871	18791.5	33868.9	19260.6	13823.5	24523.1		15412.1	24081.3	24523.1
13889.1	16665.5	17439.7	13129.1	20289.3	16282.5		58067.5	20661.8	16513	21872.5	26710.1	28765		38778.2	23166	31398.1	19475.2	23570.6	27277.6		16282.5	28765	27277.6
19760.9	26594.2	11094.5	16393.8	15174.7	17803.6		27333.6	18970.8	21209.5	24488.6	20219.5	22444.4		57376	19875.8	32286.6	17591.5	38294.7	33084.9		17803.6	22444.4	33084.9
17308	17254.3	16364.3	11599.3	16165.1	15738.2		16716	15871	17717.4	19829.5	15966.6	17220.1		38314.9	52618.4	19996.8	16028.7	32273	31846.3		15738.2	17220.1	31846.3
19059.2	16574.5	21355.9	24177.1	18159.9	19865.3		31204.2	27280.5	20500.2	20792.7	20383.9	24032.3		36019.9	16792.5	24250.6	22809.5	49724.9	29919.5		19865.3	24032.3	29919.5
18503.7	16923.7	17325.7	16296.7	12079	16225.8		56190.4	17389.4	18386.8	30938.5	25017.8	29584.6		35721.7	25116.9	28988.9	27649.8	35865.7	30668.6		16225.8	29584.6	30668.6
15074.5	13778	15976.2	21875	11631.3	15667		29962.8	23805.8	23915.9	23033.7	27926.1	25728.9		47037.8	39076.9	29588.8	21915.8	24293.7	32382.6		15667	25728.9	32382.6
18697.1	10496.6	12330.9	15211.2	19002.5	15147.7		24696.8	18638	19008.5	30079	27860	24056.5		40329.4	19238.7	29149.6	25328.5	25719	27953		15147.7	24056.5	27953
17248.3	6995	16593.9	16664.4	15524.9	14605.3		26010.9	16086.9	21392.3	20816.8	25224.8	21906.3		30389.5	17868.1	53620	18175.8	26786.6	29368		14605.3	21906.3	29368
18567.5	15805.8	12401.4	7790	20862.5	15085.4		32756.9	17042.7	20151.3	18459.9	19666	21615.4		38875.2	21128	24532	17574	20759.2	24573.7		15085.4	21615.4	24573.7
33311.8	11361.8	12897.2	22484	19207.1	19852.4		51379.1	20634.9	22741.4	21411	21749.3	27583.1		34165.9	20138.1	35817.1	35406.6	29944.9	31094.5		19852.4	27583.1	31094.5
26792.9	19494.4	21033.8	17130.1	14364.6	19763.2		23490	16740	18802.5	24694.2	28902.5	22525.8		32365.5	14865.2	20697.6	20586.2	24278	22558.5		19763.2	22525.8	22558.5
19028.4	12320	17993.9	16780.5	21145.4	17453.6		28485.3	17575.6	21336.4	23846.2	29189.9	24086.7		24535	15106.5	21632.8	19272.5	30409	22191.2		17453.6	24086.7	22191.2
14564.5	21661.9	17181.7	18272.2	19119.9	18160.1		29671.8	14070.6	24486.1	22649.8	24065	22988.7		44195.2	18365.6	25464.2	15200	23336.1	25312.2		18160.1	22988.7	25312.2
19117.6	29034.5	17484.9	12535.4	22281.4	20090.8		26647.2	20101.5	34423.8	18143.5	20308.4	23924.9		45173.2	19590	55539.8	34083	32391.9	37355.6		20090.8	23924.9	37355.6
23266.7	14256.4	13245	16322.3	16951.4	16808.4		25264.9	17127.3	23987.4	23899.7	17739	21603.6		54807	12893.4	32550.8	14622	21624.9	27299.6		16808.4	21603.6	27299.6
17177.8	18538.7	17493.8	16748.8	18811	17754		26628.1	20542	20296.1	20287	25208.2	22592.3		33192.6	15956.8	23507.3	19194.1	20176	22405.4		17754	22592.3	22405.4
17337	22065	16337	18349.4	19739.7	18765.6		34744.4	21269	16171.5	16144.4	21863.6	22038.6		29741.4	26982.8	23419.5	17575.8	26178.2	24779.5		18765.6	22038.6	24779.5
16303.5	19733.2	19321.3	19686.1	7232	16455.2		5061	28347	17583.2	22709.3	28478.3	20435.8		27823.7	21529.6	24855.5	14041.5	24691.7	22588.4		16455.2	20435.8	22588.4
20663	23998.3	16782.2	16069.4	16077.3	18718.1		29035.6	11391.5	21041.9	22577.2	23021.2	21413.5		60400.8	20109.5	19087.8	15756.8	20578.8	27186.7		18718.1	21413.5	27186.7
15263.8	14599.5	17414.5	12878.5	13037.7	14638.8		33266.4	26269.5	18416.5	19281.9	26383.4	24723.5		38591.7	14773.8	18978.8	25823	22253.5	24084.2		14638.8	24723.5	24084.2
12637.5	14084.6	22433.6	12252.7	13574.4	14996.6		38239.1	15920.6	16881.4	24146.8	23864	23810.4		38240.6	23632.7	21639.2	10814.4	22678.8	23401.2		14996.6	23810.4	23401.2
15468	18052.6	16521.9	16593.8	14426.9	16212.6		26632.3	19219.5	30936.1	31297.6	15358.6	24688.8		58721.4	19388.5	39003.3	17955.2	22030.7	31419.8		16212.6	24688.8	31419.8
28010.2	13154	12531.5	11871.7	14505	16014.5		32906.9	48385.6	22456.1	18444.5	17829.5	28004.5		35668.8	23941.6	26156.1	20046.7	22877.2	25738.1		16014.5	28004.5	25738.1
15683.2	11695.5	18037.8	18933.8	17944.4	16458.9		36133.3	25600.7	19863.5	26183	18239.6	25204		39931.3	18062.4	22876.6	19729.2	28761.7	25872.2		16458.9	25204	25872.2
11090	24178	23940.8	17379.8	12222	17762.1		34432.7	15022.4	18246.7	19259	19257	21243.5		44567.5	15173	21558.6	19500.9	18443.3	23848.7		17762.1	21243.5	23848.7
14817.4	16411.3	15945.4	17035.4	14656	15773.1		25097.1	20677	28315.8	26887.2	12809	22757.2		42201.5	19451	19065	19018.9	21298.5	24207		15773.1	22757.2	24207
20085.4	17703.1	15322	13772.4	22506.2	17877.8		28103	16628.2	20427.2	21504.5	20687.5	21470.1		37224.6	22643.7	19033.1	15135.1	26595.4	24126.4		17877.8	21470.1	24126.4
17144.6	16339.1	17565.3	30304.3	15389.7	19348.6		38491.9	17072.5	42089.5	19740.7	22051.3	27889.2		31495.7	24456.9	53525.2	21257	21266.3	30400.2		19348.6	27889.2	30400.2
20422.2	12835.7	12698.8	33541.2	22539.6	20407.5		28180.1	15513	18998.3	20704	23459.4	21371		43414.4	17978.2	29784.7	13524.5	24961	25932.6		20407.5	21371	25932.6
17207	15564.5	13225	18565	21313.2	17175		50567.6	13690.6	16141	20412.8	25195.9	25201.6		52387.5	15481.7	27682.4	13057.2	27944.5	27310.7		17175	25201.6	27310.7
14556.3	18716.2	17507.3	9687	16994.4	15492.2		30700.5	15425.4	29928.4	15660	19702.2	22283.3		29804.8	16157.4	26856.4	20168.9	25735.5	23744.6		15492.2	22283.3	23744.6
16903.3	17410.8	16362.9	20365.5	15593.5	17327.2		35163.4	15634.3	21606.3	20207.1	16879.7	21898.2		56842.4	22460.7	24190.8	13431.9	27853	28955.8		17327.2	21898.2	28955.8
12658.5	10189.9	10536	15267.3	18060.1	13342.4		33779.3	11933	21285.8	24290.9	22478.3	22753.5		39485.4	29592.1	20670.6	20360.5	26613.5	27344.4		13342.4	22753.5	27344.4
18959.7	26195.9	22683.7	10969.1	25447.2	20851.1		55096	28018.5	28457.6	19434.7	35860.6	33373.5		36898.2	22570.8	36161.8	26420	24103.5	29230.9		20851.1	33373.5	29230.9
14727.6	18476	17117.5	16224.2	27428.5	18794.8		53071	17508.9	17418.2	20140.8	21173.2	25862.4		39133.4	17383.5	31467	14210.9	27360	25910.9		18794.8	25862.4	25910.9
20151.8	20851.9	8579.67	18498.2	14873.5	16591		45898.3	18534	42085.8	20912.8	20282	29542.6		33448.9	18626	56396.4	22012.4	30430.4	32182.8		16591	29542.6	32182.8
20036.6	18619.9	18945.4	22788.1	17108.1	19499.6		28084	16966.2	38567	19590.5	19443.2	24530.2		37609.4	33024.3	20651.3	18053.6	22614.3	26390.6		19499.6	24530.2	26390.6
26247.3	11899.6	17249	17415.2	17833.1	18128.8		25533.7	20996.5	17244	22327.1	18236.6	20867.6		31421.5	18095.9	16428.5	19395.4	30173.2	23102.9		18128.8	20867.6	23102.9
15870.1	15245	17777.2	26986	20965.4	19368.7		39076.3	29077.4	19603	21973	42591.9	30464.3		51204.8	25171.7	26198	22688.5	26599.4	30372.5		19368.7	30464.3	30372.5
15837	17302	13369.9	17380.1	16319.9	16041.8		32960.7	20144.1	22385.3	19387.7	21252.6	23226.1		36002.9	32015.4	23499.8	20773.1	22450.8	26948.4		16041.8	23226.1	26948.4
16365.7	25129.7	22911.9	18964.7	17983.7	20271.2		30775.6	15403.9	24120.4	26943.1	27295.4	24907.7		36076.3	14229.5	22611.9	16428.8	32640.4	24397.4		20271.2	24907.7	24397.4
16679.4	16359.9	15498	13372	20612.3	16504.3		22394.8	36105	31290.8	25787	31514.3	29418.4		34186.8	16334	24701.8	16082.8	23612.2	22983.5		16504.3	29418.4	22983.5
14036	15801.4	19523.9	14212.2	16061.1	15926.9		38717	20859.1	34103.4	23393.4	31167.6	29648.1		31822.3	30482.4	34226.7	18485.1	25974.3	28198.2		15926.9	29648.1	28198.2
18486.1	19538.5	17614	17982.1	17470.6	18218.3		55150.3	18231.3	27883.2	19984.2	29440.7	30137.9		37972.3	25671.2	27120.1	18807	32002.6	28314.7		18218.3	30137.9	28314.7
19125	21924.4	14880	14323.2	19057.7	17862		51325.6	16801.5	23411	18973	14334	24969		45703	17791.1	22077	40643.2	50183.5	35279.5		17862	24969	35279.5
29637.5	22440.2	23851.7	39998.2	18758.2	26937.2		30775.2	16401.1	21162.8	16828.1	22293.7	21492.2		56410.1	19525	29688	16389.6	19078	28218.1		26937.2	21492.2	28218.1
18922.1	20164.4	16797.7	23092.5	18776.3	19550.6		33096.5	18771.1	31539	20013.2	23936.9	25471.4		36021	23321.7	23279.9	47785.7	34055.3	32892.7		19550.6	25471.4	32892.7
21377.7	22545.3	20763.1	19380	13791.2	19571.5		44033	22190.3	38762.4	29788.4	28134.1	32581.6		34713	21924.5	22753.6	13787.7	26181.5	23872.1		19571.5	32581.6	23872.1
18115.6	19881.8	16478.8	20997.4	21706.7	19436.1		38710	18787.6	17152	18269.6	20892.6	22762.4		43290.3	13489.8	24452	27777.1	23475.2	26496.9		19436.1	22762.4	26496.9
19127.7	23936.7	20022.6	25753.4	16339	21035.9		53956.5	25477.7	34730.2	20105.2	17467	30347.3		43224.9	24542	19912	21407.9	33923.3	28602		21035.9	30347.3	28602
16627	15299.6	14323	27360.2	19270.1	18576		33156	27574.4	17785	23944.4	17984.7	24088.9		36629.5	23022.9	33408.5	15470.5	26349.1	26976.1		18576	24088.9	26976.1
14917.4	15818.8	19024.8	25018.2	15939.7	18143.8		36195.6	24815	20857.4	18683.5	15255.1	23161.3		40001.9	20101.6	33093.9	11404.2	22523.1	25425		18143.8	23161.3	25425
14791.5	21897.7	14891	13779.9	21900.1	17452		38336.8	21221	33736.1	18176.9	18531.3	26000.4		37915.2	30251.6	55374.3	21741	19889.2	33034.3		17452	26000.4	33034.3
19107	21282.4	13923.3	17977.4	20770.9	18612.2		44728.7	19985.6	23019.5	21557	17790.1	25416.2		26851.5	17566.3	28315.6	22842.5	18929.6	22901.1		18612.2	25416.2	22901.1
24412	23325.8	14387.2	17311.5	24146.1	20716.5		39434.3	27052.1	28826.7	19121.5	19520.3	26791		37382	19036.9	30575.8	13134.8	21944	24414.7		20716.5	26791	24414.7
20238.8	11679	14851.2	19905.1	23336.8	18002.2		34366.9	15459.7	24660.2	41201	20808.2	27299.2		54189.5	17565.5	21141.7	18710.1	19430	26207.3		18002.2	27299.2	26207.3
20705.1	19338.2	50887.8	18199.2	25869	26999.9		40554.1	24111.9	40303.4	16766.1	16596.8	27666.5		45578.7	17424.4	40848.2	19599.8	22793	29248.8		26999.9	27666.5	29248.8
16607	25429.1	20958.2	14089.7	22336.8	19884.2		28794	9159	22624.5	30795.7	38470	25968.6		58483.8	17883.5	20490.9	24990	26707.5	29711.1		19884.2	25968.6	29711.1
20744.1	15838.9	14679	14242.6	19756	17052.1		30364.9	14874.5	33546.7	18545.9	18642.7	23194.9		56300.5	21265.9	26094.6	19200.9	15861	27744.6		17052.1	23194.9	27744.6
9908	17667.9	22341	14533.3	20780	17046		46615.9	16585.8	21847.4	21481.7	21313	25568.8		40957.4	23089.5	22028.4	18058.5	22477.4	25322.2		17046	25568.8	25322.2
13611.8	13489	14273.5	11502.2	16431	13861.5		40958	24364.5	25524.8	24764.9	21353	27393		45594.3	19807.1	27955.7	19162	30314.9	28566.8		13861.5	27393	28566.8
21144.6	20227.9	41600.5	20550.6	29347	26574.1		26771.2	15197.1	20049.3	18246.7	19506	19954.1		40340.6	20095.3	27912.4	17092.8	31918.2	27471.9		26574.1	19954.1	27471.9
17498.7	12618	26362.5	17370.3	15462.4	17862.4		33909.5	17756.6	22610.5	20179.3	18773.4	22645.8		41248.4	19409.8	28934.7	24371.4	19467	26686.3		17862.4	22645.8	26686.3
13819	18237	14265.4	19739.4	17512.3	16714.6		24649.3	17306.1	25708	19127.5	30769.3	23512		61263.4	26628	27141.6	17180.2	25487.4	31540.1		16714.6	23512	31540.1
33451	16719.8	17224.9	16122.3	14723.4	19648.3		35942.8	15678.6	18095.2	18416.2	18806	21387.8		30123.8	18126.6	25478.8	18731	21240.9	22740.2		19648.3	21387.8	22740.2
12359.3	13748.8	15898	25373.1	15809.4	16637.7		42297.6	15433.4	25860.9	22528.9	19351	25094.4		44289.8	34275.8	22995.3	15508	23231.5	28060.1		16637.7	25094.4	28060.1
10003	16772.8	11819.8	20289.1	27302.1	17237.3		27688.2	30129.4	22158.1	30973.6	17623.4	25714.5		54232.1	20070	21980.8	20814.7	27875.9	28994.7		17237.3	25714.5	28994.7
18948.6	8024	50308.5	18593.8	16074.5	22389.9		36490.6	12815.4	16495.7	20239	45576.3	26323.4		36385.1	15382.5	42571.7	15010.8	20066.4	25883.3		22389.9	26323.4	25883.3
12272.6	16962	18419.8	17336.4	19189.8	16836.1		34705	19829.9	18985.2	14613.3	17766.2	21179.9		38268.8	32696.5	48579.1	14136.8	36250.4	33986.3		16836.1	21179.9	33986.3
11359	22701.5	15391.6	20913.6	16417.2	17356.6		43986.2	17892.8	18829.2	21266.9	19257.4	24246.5		45079.2	36756.1	24753.4	14351.3	31348.3	30457.6		17356.6	24246.5	30457.6
22905.4	12824.6	12684.6	14958	16659.1	16006.3		28452.9	17598.5	36687.8	16426.8	22903.3	24413.9		56511.9	21155	25806.2	17928.3	28720.2	30024.3		16006.3	24413.9	30024.3
41075.9	12757.6	18241.8	14432	19169.2	21135.3		45220	15108.2	30944.8	23956.5	21757.7	27397.4		30955.5	16651.9	24612.8	15529.1	25896.8	22729.2		21135.3	27397.4	22729.2
16210.4	17614.3	22087.6	13485.3	12185	16316.5		53336.5	16524.3	23515.3	15816.7	18354.8	25509.5		29899.7	17263.5	27920.2	17212.8	25444.4	23548.1		16316.5	25509.5	23548.1
17724.3	14851.5	19801.9	15983.2	15466.7	16765.5		45346.2	21731.8	18413.8	19621	22385.4	25499.6		44472.6	43190.4	22815.4	14567	23713.8	29751.8		16765.5	25499.6	29751.8
18498.8	13823.3	13936.9	17472	23980.2	17542.2		41746.3	17530.4	21255.2	21530.5	24780.3	25368.5		41520.8	19761	26114.5	17190.3	25151.8	25947.7		17542.2	25368.5	25947.7
10759.9	22471.3	15729	16644.8	16243.6	16369.7		47029.3	18357.7	26436.1	27457.5	19954.1	27846.9		43386.9	29812.4	26226.5	26856.6	28173.5	30891.2		16369.7	27846.9	30891.2
13971.9	14950.3	19008.2	15718.2	17167.3	16163.2		29040	22389.6	22917.2	20341.3	32284.5	25394.5		26904.7	23897.9	40788.1	14510.7	26808.5	26581.9		16163.2	25394.5	26581.9
24231.4	17972.7	13052.5	22820	15463	18707.9		28562.2	25870	26259.8	16539.7	19010.5	23248.5		52458	55817.4	29362.1	16399.3	28537.3	36514.8		18707.9	23248.5	36514.8
13987.9	15636.2	18938.1	13675.2	19123.3	16272.2		47897.6	11543	19795.8	29705.1	24944.5	26777.2		44792.6	22177.6	22217.4	16490.4	29519.7	27039.5		16272.2	26777.2	27039.5
18945.3	17619.9	18890.8	13059.8	15876.6	16878.5		31869.2	18912	18598.5	18939.9	22288	22121.5		42036	24856.7	24353.6	19212.9	19425.8	25977		16878.5	22121.5	25977
16121.4	16481.5	16583.5	14667.9	23933.8	17557.6		27227.3	26110.5	21360.8	32755.8	23673.9	26225.7		37567.1	16557.1	27298.3	15673.3	36746.9	26768.5		17557.6	26225.7	26768.5
21961.2	18595.8	18429.5	16717.8	14622.8	18065.4		28882.2	21410	21748.7	19060.3	38654.4	25951.1		39639.5	30213.4	19407.1	13427.5	24998.9	25537.3		18065.4	25951.1	25537.3
18219.4	15708.5	14622.7	19423.4	24772	18549.2		35649.7	20721	18644	24105.6	23885.6	24601.2		37616.8	18762.8	22518.9	13504.7	19970.3	22474.7		18549.2	24601.2	22474.7
14955	23680.7	10962	14895	19684.8	16835.5		23532.7	28677.2	27355.6	29316.1	16013.8	24979.1		57187	20967	55535.5	13253.3	26403.8	34669.3		16835.5	24979.1	34669.3
18870.2	32813.4	15219.2	18351.9	19025.9	20856.1		34635.4	17779.8	15952.2	31090.7	18743.2	23640.2		47875.3	20123	26456.9	15356.2	24404.9	26843.2		20856.1	23640.2	26843.2
23141.8	17543.3	15496.7	14727.1	15187.4	17219.3		28358.4	15392	23671.1	24500.2	20624.8	22509.3		26388.5	14930	28384.2	23023.4	25853.2	23715.9		17219.3	22509.3	23715.9
14239.8	14746.9	14093.5	18562.3	36276	19583.7		26691.5	18057.2	22907	15619.5	18385.7	20332.2		31042	21255.5	24792.5	14850.2	26025.8	23593.2		19583.7	20332.2	23593.2
13654.2	16638.5	15394.6	14590	17140.1	15483.5		22784.9	34895.9	25397.6	32981	20097.1	27231.3		34598.8	30593.6	29958.4	16121.1	25133.4	27281.1		15483.5	27231.3	27281.1
14162.9	17200.2	8867	19576.6	28509.8	17663.3		43780.7	29625.9	17136.6	36001.2	23699.5	30048.8		34906.1	32730.3	30563.3	27815	26869.8	30576.9		17663.3	30048.8	30576.9
18973.6	18086.9	17521	13857	18175.4	17322.8		28859.1	20735.7	34430.8	18313.2	20978	24663.4		36217.3	30067.9	26050.4	22959	20219.8	27102.9		17322.8	24663.4	27102.9
22077.3	41277.7	12503	15222.5	20846.5	22385.4		42407.6	10833.2	17590.1	22323	22013	23033.4		43605.2	24490.7	26699	20452.4	20361	27121.7		22385.4	23033.4	27121.7
15530.2	21464.4	35969.8	19093.8	22280.6	22867.8		47106	32091.3	29576.5	24182.4	26784.8	31948.2		40596.9	22238.4	20123.9	30198.8	21606.2	26952.9		22867.8	31948.2	26952.9
15372.2	11115.2	20110.7	13121.1	16103.6	15164.6		54624.9	16876.5	39875.6	20851.7	23982.5	31242.2		34793.5	28234.4	26630.8	17839.1	24685.5	26436.7		15164.6	31242.2	26436.7
37876.2	12047.7	31779.2	17410.6	17099.9	23242.7		30323.4	8682	32785.6	31743.9	22162.5	25139.5		40696.7	33590.3	27778.9	20322	26289.8	29735.5		23242.7	25139.5	29735.5
14893.8	8524.5	17994.3	17099.8	28470.2	17396.5		37378.2	18340.4	18292.4	21277.1	24598	23977.2		51647.6	44598	18899.1	20447.4	17893	30697		17396.5	23977.2	30697
13368.5	8860.5	13894.2	16535.4	15225	13576.7		29880.6	22624.8	27431.5	20069.5	17538.5	23509		47956.4	23041.5	49294.5	33342.5	18089.7	34344.9		13576.7	23509	34344.9
14523.2	12230.3	15862.5	19407.9	28902.3	18185.3		32414.1	20920	36732	19002	27774.6	27368.5		50102.5	26641.7	24861.6	21461.4	34818.6	31577.1		18185.3	27368.5	31577.1
15933	11799	10690	18949	17524.8	14979.2		44206.5	14758.8	24352.5	20855.8	18760.4	24586.8		48925	18070.7	38231	15560.9	29778.4	30113.2		14979.2	24586.8	30113.2
12431.5	20494.3	16112.5	15834.6	17621	16498.8		31891.3	16786.5	20081.9	18954.1	20591.8	21661.1		52606.2	36395.2	27437.5	44337.1	29790.5	38113.3		16498.8	21661.1	38113.3
21047.5	7400.5	19055.5	15462.3	18941.5	16381.5		36610	12341	20893.6	21895.6	14416.8	21231.4		46289.8	48662.7	20458.9	16284.8	22754.4	30890.1		16381.5	21231.4	30890.1
15379.5	11940.8	28690.1	16303.3	27238	19910.3		35041	15064.7	20290.4	19711.6	29429.8	23907.5		41814.7	23220.1	22582.6	37518.5	22600	29547.2		19910.3	23907.5	29547.2
10356	18551.4	14544.6	16409	16089.9	15190.2		55770.3	24906	16242.9	18847.7	16408.5	26435.1		43555.1	18166.5	25622.6	16252.6	29297	26578.7		15190.2	26435.1	26578.7
16449.1	9269.25	19116.1	17969	16335.2	15827.7		35486.7	16226.5	16072.5	15009	22695	21097.9		27743	19348	41875.3	16124.6	29212.4	26860.7		15827.7	21097.9	26860.7
13497.4	18230.4	15309.5	16353.9	15728.8	15824		33590	17731.6	32444.1	22245.4	37585.7	28719.4		39507	27961.7	29181.2	21626.4	24111.2	28477.5		15824	28719.4	28477.5
24631.2	13443	19632.7	18109.9	15049.3	18173.2		39362.9	32636.9	18084.5	19389.4	17578.4	25410.4		36948.4	31561.1	24306.5	16200.8	31158.7	28035.1		18173.2	25410.4	28035.1
20721.8	14452	16402.2	12110	20827.7	16902.7		29144.6	15927	21906.9	24961.1	25856.5	23559.2		39430.8	19519	44515.2	21919.5	26601.8	30397.2		16902.7	23559.2	30397.2
15657.9	9676.6	22369.3	21235.7	14304.3	16648.7		31680.4	17001.3	20939	16313.6	22325.4	21651.9		36394.5	31394.2	27220.4	14627.2	28889.6	27705.2		16648.7	21651.9	27705.2
19149.7	11220.5	15685.6	51858.1	10374	21657.6		28776	14700.3	25786.8	22927.5	30362	24510.5		49378	22866.4	23748.8	15937.5	30687.3	28523.6		21657.6	24510.5	28523.6
14981.5	12470.1	16038.7	13714.9	17626.8	14966.4		27682.3	16260.9	38350.5	21143	15473.4	23782		47053.4	35277.3	28647.1	22515.1	25920.8	31882.8		14966.4	23782	31882.8
15165.6	14585.3	14088.5	15300.9	20907.6	16009.6		25582.8	17187.1	24463.7	20806	28715	23350.9		51576.9	14219.3	28924.8	20780.1	29848.8	29070		16009.6	23350.9	29070
13613.9	13922.4	35555.9	15063.1	11654	17961.8		29527	23418.8	63734	21613	14308	30520.2		45311.2	14890.5	34877.6	19387.4	18160.3	26525.4		17961.8	30520.2	26525.4
15548.5	12173.6	15989.9	18727.5	28346.3	18157.2		41643.1	15545.3	43980.8	21172	18010.8	28070.4		44807.2	24241.6	32134.7	18054.9	29608	29769.3		18157.2	28070.4	29769.3
18437.4	12757.3	20129.3	12262.5	19161.1	16549.5		32831.4	15052.6	17033.1	23591	20032.6	21708.1		50201.8	18691.7	24978.4	27617.4	20926	28483		16549.5	21708.1	28483
15419	13514.6	12986.5	12583.2	19794.1	14859.5		25350.2	18686.6	18300.4	18559.9	19010.7	19981.6		47183.2	23832.1	23413.4	21777.6	25759.4	28393.1		14859.5	19981.6	28393.1
18107.8	14087	16879.3	17886.1	21140.9	17620.2		24968.8	12630.4	18305.2	22179.8	19882	19593.3		37955.1	25946.8	51824.6	15725.8	24765.2	31243.5		17620.2	19593.3	31243.5
14238.6	13942.5	18390.8	12104	22620.1	16259.2		35525.7	16640.6	19756.8	24053.3	18348	22864.9		50844.4	21734.3	37965.2	16623.8	47338	34901.1		16259.2	22864.9	34901.1
15812.2	12610.8	19496.4	15178	20708.5	16761.2		25050	20349.5	14518.7	21189.7	17814	19784.4		55937.9	50126.6	20030	17164.3	46152	37882.2		16761.2	19784.4	37882.2
20009.4	8420	18206.8	16540.6	17130	16061.4		36148.2	14788.6	17802.1	21253.6	45222.6	27043		27004.5	18946.2	24437.3	18762.3	29890.9	23808.3		16061.4	27043	23808.3
13403.6	10405.4	16176.6	15551.2	17566.7	14620.7		29062.7	24262.4	15720	20474.5	15248.6	20953.6		38109.1	28511.2	35473.1	20715.5	28939.2	30349.6		14620.7	20953.6	30349.6
16208.4	10942.7	16990.6	13208.9	22233.6	15916.8		27900	15872.3	19180.7	26583.3	35107.3	24928.7		55721	31524.9	20233.1	18682.1	22030.5	29638.3		15916.8	24928.7	29638.3
16360.6	15790.8	15690.2	16557.5	23032.8	17486.4		39247.5	16878.2	19629.2	22787.4	25813	24871.1		46741.6	18081.6	27788	15344.7	46904.8	30972.1		17486.4	24871.1	30972.1
12400.4	14573.7	13801.8	13234.7	16748.8	14151.9		28901.7	12692.6	19825.4	21570.4	14246.5	19447.3		34206.3	21658.4	32799.5	21917	22069.8	26530.2		14151.9	19447.3	26530.2
13153	9598.8	15599	20146.5	19980	15695.5		28508.9	23931.1	14413	32566.9	13308.8	22545.7		32308	33866.4	34920	15109.6	23755	27991.8		15695.5	22545.7	27991.8
13093	11817.3	15050	19430.3	29008.6	17679.8		30517.3	17764.5	11720.5	26359.2	23072.1	21886.7		29166.6	32585.5	32405.4	15772.4	28957.6	27777.5		17679.8	21886.7	27777.5
13359.7	12868.6	16093.7	15363	17715.3	15080.1		47622.8	17126.5	18266.8	21508.6	19191	24743.2		44690	19434.1	30416.3	20988.1	29136.1	28932.9		15080.1	24743.2	28932.9
8871	13540.1	15271.4	19345.1	17369.5	14879.4		60200.6	24218.4	21425.9	27195.6	18000.6	30208.2		43066.2	23828	40786.3	32170.2	21558.2	32281.8		14879.4	30208.2	32281.8
13288.4	11567.5	15583.3	21753.2	20029.2	16444.3		20986.2	21088.4	19688.6	19672.4	31592.3	22605.6		48473.5	18844.5	23884.2	17588.7	30350.7	27828.3		16444.3	22605.6	27828.3
14255.6	13936.7	30191.5	22958.9	20373.8	20343.3		37488.1	18342.1	24232.7	21696.7	29760.8	26304.1		34280.6	26321.9	27183.4	44188.5	28308	32056.5		20343.3	26304.1	32056.5
13540.4	10832.9	12965.1	11414	16267.9	13004		48321.7	35701	21139.9	23563.1	17608.9	29266.9		46863.4	20402.7	19852	15982.8	29394.8	26499.1		13004	29266.9	26499.1
15450.2	13736.3	17695	14375.5	14053.6	15062.1		38541.3	18986.7	22248.5	26094	20118.3	25197.8		50221.6	25096.4	32790	17898.2	25839.5	30369.1		15062.1	25197.8	30369.1
17396	14763.9	14206.4	17598.8	15400.1	15873		32430.2	15493	21197	31864.5	23205.5	24838.1		41974.4	21175.3	26795.2	21543	25324.9	27362.6		15873	24838.1	27362.6
15736	13596.5	7260	15745	15663	13600.1		19853	19088.4	32688.6	21963.3	37137.8	26146.2		40518.7	35998.1	34555.2	16093	26365.3	30706.1		13600.1	26146.2	30706.1
14465.5	11671.3	13070.5	16908.8	14942.1	14211.6		34200.9	18686	19861.2	17985	14487.4	21044.1		36255.5	23491.1	28289.1	33536.3	25357.5	29385.9		14211.6	21044.1	29385.9
10257.3	13240.5	15320	13765.2	15446.1	13605.8		35697.6	30102.4	19876.6	20709.6	54829.7	32243.2		41797.4	32727.9	36973.1	43035.3	25997.6	36106.3		13605.8	32243.2	36106.3
17982.3	18901	18958.3	18695.3	18707.6	18648.9		38771.6	15921	20848.2	19440.9	17077.6	22411.9		33248.8	26628.2	21774	15041	26523.8	24643.2		18648.9	22411.9	24643.2
11652.5	14614.2	17134.5	20115.6	14327	15568.8		41173.1	16163.3	26358.1	20106.3	27332.5	26226.7		38059.9	27178.7	37282.7	37638	31932.1	34418.3		15568.8	26226.7	34418.3
19643.6	19774.2	16200.9	16356.1	17084.9	17811.9		25251.4	13506.5	29855	29100	22827.5	24108.1		42225.6	21666	27652.9	22602.1	22125.1	27254.4		17811.9	24108.1	27254.4
15789.1	25421.4	17512.6	27038.8	17681.5	20688.7		41574.9	16392.8	30746.1	22509.3	30715.9	28387.8		40460.2	26612.5	24928.6	35478.6	41753.4	33846.6		20688.7	28387.8	33846.6
18008.8	16708.8	16806	20608.8	21433.5	18713.2		32725.8	20104.3	28319.5	18960.5	23080	24638		50665.4	20815.4	24419.3	16814.5	22883.1	27119.5		18713.2	24638	27119.5
15037.1	16259	15571.9	22882.1	14304.7	16811		47303.2	8754	17004.8	21415.3	38862.1	26667.9		35914.2	27569.7	40995	19130.5	31523.5	31026.6		16811	26667.9	31026.6
17178.5	20012.7	9499	18840.7	23516.1	17809.4		33573.5	16080.4	21476	16108.5	22581.5	21964		50186.6	18863.5	52662	33008.6	26278.5	36199.8		17809.4	21964	36199.8
16097.5	16804.8	15882.8	17065.1	17443.3	16658.7		56612.1	18518.4	21042.7	20239.6	26515.8	28585.7		41653.1	26512.7	26264.4	23115.7	29536	29416.4		16658.7	28585.7	29416.4
18900.3	17275.5	17997.2	16329.1	18907	17881.8		52251.3	15963.5	22755.8	18483.9	25144.1	26919.7		34638.8	16599	22476.7	18865.9	26379.6	23792		17881.8	26919.7	23792
15214.3	17545.1	17530.7	19211.4	20112.8	17922.9		49304.8	18865.3	25663.8	21814.1	18045.8	26738.8		38533.6	42104.2	15516.7	21872	53436.2	34292.5		17922.9	26738.8	34292.5
19245.4	17619	18274.1	18347.8	22279.4	19153.1		38845	15985.4	28244.8	18880.5	36009.4	27593		51754.9	33396.1	24931.6	16510.6	30275.7	31373.8		19153.1	27593	31373.8
17780.3	24286.7	12583.9	21725.6	17368.1	18748.9		25320	17074.5	23128.8	21788	15229.7	20508.2		54744.4	39494.9	27045.9	23133.1	35565.5	35996.7		18748.9	20508.2	35996.7
14828.6	16402.4	14817.1	18208.2	17306.7	16312.6		18488	16135.9	19482.3	25787.5	27944.4	21567.6		43989.8	15286.7	26065.7	24290.1	28433.8	27613.2		16312.6	21567.6	27613.2
16277.1	17568.1	26966.5	26832.4	15569.5	20642.7		30461.6	15705.9	21002	25972.9	28069.3	24242.3		37288.2	21673.8	22383.5	24352.9	26289.3	26397.6		20642.7	24242.3	26397.6
13748	24660.7	13255.2	19909.7	15691.7	17453		32802.2	16222.9	24981	23117.6	27944.6	25013.7		28215.9	20711.3	25154	17202.5	48350.4	27926.8		17453	25013.7	27926.8
13852.2	14095.7	19229	22523.4	17858.1	17511.7		32067.9	18906.1	21508.8	22811	20304.6	23119.7		36066.5	21557.4	21952.4	39070.1	34398	30608.9		17511.7	23119.7	30608.9
19258.7	18071.7	12999.8	18468.4	18516.3	17463		50248.9	26234.4	25336.4	28223.9	32731.4	32555		26896	32922.3	26193.3	20325.1	28266.6	26920.7		17463	32555	26920.7
17901.9	20922.3	18137.5	11837	18714.1	17502.6		38188.5	18427.7	30722.7	22568	18569.2	25695.2		37416.3	22840.7	20934.9	16737.5	32894.4	26164.8		17502.6	25695.2	26164.8
14512.5	16237.6	15751.8	16231.5	16149.9	15776.7		45685.4	26524.5	23335.3	16663.3	31013	28644.3		44207.9	22559.8	23939.7	18061.6	32864.7	28326.7		15776.7	28644.3	28326.7
16141.1	25493.2	13202.6	7900	22197	16986.8		46294.3	15604	23470.1	19566.6	11339	23254.8		31376.3	24382.7	25733.3	15885	30652.4	25605.9		16986.8	23254.8	25605.9
17244	15663.2	17434.6	15210.6	19311.2	16972.7		40011.5	15818.3	22673.6	24848.1	11423	22954.9		34431.3	18326	23478.6	16024.9	32542.1	24960.6		16972.7	22954.9	24960.6
22893	15629	14722.8	30777.8	16699.2	20144.4		31745.9	18555	15545	23754.1	11355.5	20191.1		46406.6	36370.2	27391.5	18849.9	30270.7	31857.8		20144.4	20191.1	31857.8
17619	24270.1	16146	14610.7	17696.5	18068.5		55100.2	34033	16582.8	16443	17459.5	27923.7		58145	33565.3	35326	16713.5	37281	36206.2		18068.5	27923.7	36206.2
15624.8	19165.4	19350.5	14035.4	16692.3	16973.7		41838.4	17043.8	21632.2	23127.3	17620.4	24252.4		45527.3	19621.5	31364.7	16936.6	43441	31378.2		16973.7	24252.4	31378.2
15899.3	18758.6	13258	16492.1	21035.3	17088.7		35568.1	15778	25535.3	18248.1	20226.1	23071.1		37305.7	49285.5	29524.6	14741.4	29187.7	32009		17088.7	23071.1	32009
17123.7	20807.4	18715.1	21704.6	14007.5	18471.7		37878.9	17959.4	24654	19189.8	19021	23740.6		29754.3	18841.4	22820.6	28709.2	23352	24695.5		18471.7	23740.6	24695.5
17365.2	16020.7	14310.4	41795	21473.7	22193		30203.7	17865.8	31889	20726.2	10299	22196.7		35267.2	19589.5	35851.7	21402.1	20369.6	26496		22193	22196.7	26496
15816.1	17447	16284.8	17641.4	17670.1	16971.9		31753.3	19099.1	28432	24022.4	12647.3	23190.8		30211	22576.6	25997.8	17872.6	39289	27189.4		16971.9	23190.8	27189.4
13348.4	10909	15503.2	18844.9	20502.2	15821.5		29373.6	17222	16251.6	19458.1	17613.2	19983.7		55780.4	25016.2	36309.7	19152.7	28153.2	32882.5		15821.5	19983.7	32882.5
18710.9	8685.5	16220.5	15344.4	19506	15693.5		30828.1	20096	29035.7	17978.7	17899.7	23167.6		29580.9	18435	21542.4	20942.4	26751.3	23450.4		15693.5	23167.6	23450.4
18166.9	9945	16054.1	14171	14960	14659.4		40125.7	15808.5	23558.5	16585.7	13986	22012.9		34632	26099.9	18176.8	25752.7	24386.7	25809.6		14659.4	22012.9	25809.6
16856.3	23706.3	17879.2	19487.2	18416.5	19269.1		34930.9	29648.2	23329.9	18248.1	21178.3	25467.1		26074.2	23123.3	20278.5	20599.1	25413.8	23097.8		19269.1	25467.1	23097.8
13628.2	18854.6	23566.2	15767.4	19067.3	18176.8		29239.1	18140	23569.8	21941.4	15981.9	21774.4		43245	22082.8	26220.7	17255.9	28343.9	27429.7		18176.8	21774.4	27429.7
16959.4	18475.8	20981.4	16189.7	23133.2	19147.9		43782.7	18803.5	23891.1	26638.6	17019.5	26027.1		25929.1	17218.9	40217.6	22305.6	25961.9	26326.6		19147.9	26027.1	26326.6
15272	19648.1	16784.9	28840.3	17086.8	19526.4		41650.3	20487.5	24074.2	21404.1	19611.3	25445.5		48860.4	43935.9	23812.6	49426.2	42606.6	41728.4		19526.4	25445.5	41728.4
17782.8	16243.2	18809.6	18179.9	19484.7	18100		45728	18440.3	25294	26924	21409.3	27559.1		44997.4	28321.1	24282.1	19915.7	26057.2	28714.7		18100	27559.1	28714.7
13834.3	22091.5	16770.2	18000	16038	17346.8		43507.3	32333.8	24408.6	23232	15125.5	27721.4		42298.2	30931.2	20345.5	14799.2	26200.2	26914.9		17346.8	27721.4	26914.9
15612.1	13751.8	20213	17221.3	19152.3	17190.1		33069	18596.7	15928.7	22056.1	22639.5	22458		33261.4	17867	30707	23184.6	22238.1	25451.6		17190.1	22458	25451.6
15075.6	19286.6	20736.9	21399	13730.7	18045.8		51192.6	22287	28645.3	22750	21310	29237		41390.1	28407.5	21864.2	24274.9	20660.7	27319.4		18045.8	29237	27319.4
15860.3	9528.5	18187.3	14284	24882.1	16548.4		49605.8	18469.2	26780.5	23966.2	18557.9	27475.9		31450.4	21711.6	22226.9	19232.1	33031.7	25530.5		16548.4	27475.9	25530.5
27052.8	13922.3	17713.5	15222.6	13090.2	17400.3		33374.4	18779.8	36961.2	24084	22653.8	27170.6		28174.9	52574.8	25803.6	17698.9	26500.1	30150.4		17400.3	27170.6	30150.4
17147.2	12191	19722.1	15948.6	19288.3	16859.5		52755.7	16868.9	23462	19231.4	10334	24530.4		39372.2	17689.1	20358.3	26090.8	26945.2	26091.1		16859.5	24530.4	26091.1
21423.1	17405.2	17510.6	16387.7	18535.8	18252.5		34006.3	21930.5	25744.1	25200.5	20560.3	25488.3		37300.3	28782.1	26081.5	51419.8	24574.8	33631.7		18252.5	25488.3	33631.7
19191.8	19322.9	14293.4	14960	23023.8	18158.4		26922.8	28163.1	18135.4	24956.1	20099.3	23655.3		41136.1	41163.2	29778.5	14228.1	30020.6	31265.3		18158.4	23655.3	31265.3
35206.6	19293.4	33427.3	18082	22252.5	25652.4		36415.4	24503.4	30245.6	26785.6	22792.7	28148.5		44132.3	33543	38714.4	17668.2	25649.8	31941.5		25652.4	28148.5	31941.5
20553.8	25686.3	19922.9	12885.2	10989.8	18007.6		32198.2	18578.9	21444.7	21675.5	28998.5	24579.2		45493.8	42484.2	19851.8	18046.3	25831.2	30341.5		18007.6	24579.2	30341.5
20903.6	12229.2	31383	15591.3	13484	18718.2		33914.6	21475.6	21903.8	19241	18938	23094.6		47770.2	14840	26437	34698.4	23894	29527.9		18718.2	23094.6	29527.9
20861.9	28306.9	21470.1	13841.1	18854.6	20666.9		29032.3	21501.4	20188.2	19419.4	20427.1	22113.7		31941.9	23177.3	30641	18782.8	29756.3	26859.8		20666.9	22113.7	26859.8
22370.2		26849.3	13306.4	15410.8	19484.2		32009	20762.5	23035.5	24040.9	19938	23957.2		47350.4	21302.6	22452.7	12552.2	19220.5	24575.7		19484.2	23957.2	24575.7
22329.3		19742.7	16709.8	26302.9	21271.2		48466.6	11705	40281.1	25162	15862.5	28295.4		37528.4	19581.6	26209.5	19700.7	42194.7	29043		21271.2	28295.4	29043
14229		19175.1	17982.8	20122.3	17877.3		41405.2	20168.3	30501.6	19867.5	21847	26757.9		30834.4	16310	30191	14262.2	32579.3	24835.4		17877.3	26757.9	24835.4
18375.8		19153.8	20095.4	13077	17675.5		32771.8	32258	29564.8	32091.3	17016.8	28740.6		46383.2	26249.3	52330.7	15831	18323.5	31823.5		17675.5	28740.6	31823.5
16152		18217.2	18931.8	13276.2	16644.3		44340	20072.1	30621.4	21378.7	16607.5	26603.9		36131.6	20992.5	25329.6	23644.1	25515.8	26322.7		16644.3	26603.9	26322.7
19212.2		22727.9	15927.9	15672.8	18385.2		44607.7	25815.1	21153.9	20414.1	24715	27341.1		48783.2	29432.8	28570.3	22865.2	16568.7	29244		18385.2	27341.1	29244
22179.4		20426.4	14786	12462.7	17463.6		36524.9	19448.3	35734.5	14995	20067	25353.9		41892.3	25086.1	34837.9	22016.1	15088	27784.1		17463.6	25353.9	27784.1
27371		20352.1	18208.9	18244.5	21044.1		32106	20723.6	45124.6	21319.3	20408	27936.3		26989.5	22786	11845	22494.8	27262.7	22275.6		21044.1	27936.3	22275.6
21018.1		26952.3	18933.9	12884.8	19947.3		35371.6	19812.8	22707.3	21050.2	15883.3	22965		43150.3	35497.7	29872.5	18195.8	27904.5	30924.1		19947.3	22965	30924.1
23451.8		21000.2	14902.5	18436	19447.6		33092.5	15651.4	28479	24357.7	25973.4	25510.8		38912.1	17150	20502.6	34658.6	19513	26147.2		19447.6	25510.8	26147.2
21663		28886.3	16644.7	34786.6	25495.2		31479	27192.5	17611	24168.2	28301	25750.3		43873.2	24071	21878.7	19998.6	27172.3	27398.7		25495.2	25750.3	27398.7
16832.7		14584	18865.7	19972.5	17563.7		47841.4	14763.2	23618.6	23042.7	21769.3	26207		41630.8	40207.7	28156.7	15364	26305.9	30333		17563.7	26207	30333
20878.1		16358.3	19468.7	21375.7	19520.2		35944.1	28668.2	33818.8	16564.2	17303	26459.7		34287	14785	25065.5	14002	21258.1	21879.5		19520.2	26459.7	21879.5
12993		19320.2	18219.3	17050.3	16895.7		34730.4	14109.2	24813.1	34739.3	25931	26864.6		40384.6	28477.2	19538.1	21997	26243.1	27328		16895.7	26864.6	27328
23167.9		10391.2	23746.7	16103	18352.2		29297.9	19490.1	22496.4	19245.4	44843.3	27074.6		45699.6	25961.6	21511	20933.9	25554.3	27932.1		18352.2	27074.6	27932.1
20971.4		12870	15072.2	12872.2	15446.5		21012.7	17182.9	24197.8	18076	25870.8	21268		51515.9	26559.6	17813.5	19739.3	25913.7	28308.4		15446.5	21268	28308.4
15379.4		16579.3	18846.6	15167.2	16493.1		55332.9	15115	29009.6	29543.7	19129.9	29626.2		34917	25602.1	37253.3	17806.9	29909.5	29097.7		16493.1	29626.2	29097.7
14386		16945.9	17444.5	14869.7	15911.5		39881.8	14704.7	19845.2	19415.8	17696	22308.7		42648.9	21429	20411.3	17814.3	23740.7	25208.8		15911.5	22308.7	25208.8
20533.4		20286.6	14869	16799.2	18122		26771.9	22947	19375	16134.8	22867.8	21619.3		47111.6	10950	18814.8	26348.3	33029.3	27250.8		18122	21619.3	27250.8
21917.3		17864	21350.4	14407.8	18884.9		25099	23498.3	23046.8	22030.9	16488.4	22032.7		35235	26979	16471	18332.4	28428.7	25089.2		18884.9	22032.7	25089.2
17067		14652.1	16004.1	13205.8	15232.2		43470.1	22000.5	16268.5	13088.2	18504.7	22666.4		35425.8	28684.8	14246	46280.8	27227.4	30373		15232.2	22666.4	30373
15642.3		15794.6	18412.4	15739.4	16397.2		48431.9	16005	16937.5	23763	28387.7	26705		37641.9	22898.5	23331	14614.4	26353.1	24967.8		16397.2	26705	24967.8
21916.1		13493.6	17522.7	16543.2	17368.9		57735.3	10592	22315.5	21934.5	20538.9	26623.2		36417.1	25384	24689.3	23432.8	24369.1	26858.5		17368.9	26623.2	26858.5
22487.4		25171.4	16535.1	21663.4	21464.3		30315	19702	20686.3	24598.4	18146.5	22689.6		53477.1	11925	56739.2	21237.8	22819.5	33239.7		21464.3	22689.6	33239.7
15617		18998.3	17036.4	13755	16351.7		42852.7	14529.5	32680.5	22429.2	22936.4	27085.7		34729.7	24511.2	23094.7	26662	29184.3	27636.4		16351.7	27085.7	27636.4
18797.9		18865.8	15962.4	15770.1	17349.1		46960.7	19959.8	23366.5	24040.2	21567.9	27179		51794.6	27666.5	37291.5	17527	23800.5	31616		17349.1	27179	31616
17583.3		18415.8	15217.6	14491.3	16427		35908.3	19012.3	29928.3	24137.2	13939.3	24585.1		25502	33577.5	25214.8	16097.6	23897	24857.8		16427	24585.1	24857.8
24747		14204	16241.2	16676.2	17967.1		38170.4	17201.2	24609.6	21442	25304	25345.4		25648.6	16007	25986.1	26592.5	28423	24531.5		17967.1	25345.4	24531.5
20088.5		16414	19163.8	20678.8	19086.3		30750.9	16569.7	29459.4	15692	34676.8	25429.8		30903.3	27170.1	22932.2	20358	19193	24111.3		19086.3	25429.8	24111.3
19704.8		16387.9	16089.4	28315.5	20124.4		32451.1	17963.5	29140.6	16555.5	26393	24500.8		46683.2	45733.3	21987.1	19203.1	25004.7	31722.3		20124.4	24500.8	31722.3
17989.9		22403.3	17588.7	13586.8	17892.2		41622.9	18488	28050	29803.3	21886.6	27970.2		47748.6	22680.2	27327.6	21502	17597	27371.1		17892.2	27970.2	27371.1
16903		17910.9	17362.1	27398.1	19893.5		36876.7	16206.4	26605.2	16347.3	9872	21181.5		48973.7	18785.1	16144.2	11017	26044.3	24192.9		19893.5	21181.5	24192.9
17825.2		14910.5	14380	24902.6	18004.6		35259	20834.2	38322.1	12461	17449.8	24865.2		39480.7	27476.3	23245.9	18101.5	25809.2	26822.7		18004.6	24865.2	26822.7
14150.8		14463.8	15924.4	18551.4	15772.6		51702.8	16864.6	26513.2	16929.9	33375.6	29077.2		44646.1	22763.3	20955	15275.1	25892.9	25906.5		15772.6	29077.2	25906.5
17753.2		18833.2	11764.2	21236.9	17396.9		27899.3	18308.2	26693.7	18422.2	24715	23207.7		46706.1	25410.1	39238.4	16031.6	34070.7	32291.4		17396.9	23207.7	32291.4
16905.5		18888.8	14567.9	16269.9	16658		30974.6	16383.7	35017.5	26621.6	20635.7	25926.6		41532.5	16240.6	18481	22536.9	27379.4	25234.1		16658	25926.6	25234.1
14586.8		21485.5	16376.3	15249.5	16924.5		34052.6	16797.4	28818.3	17291.4	18691	23130.1		37537.2	24634.1	28525.6	25810.8	24988.7	28299.3		16924.5	23130.1	28299.3
16012.9		16674.7	22295.6	13377	17090		22598.2	17331.2	18651.2	20372.2	21476	20085.8		45838.3	31394.9	29055.6	27362.4	25760	31882.2		17090	20085.8	31882.2
22551.9		18658.7	18734.5	13940.8	18471.5		52285.4	17427.5	26966.6	15813.5	32525.2	29003.6		31914	35418.4	25686.3	15591.2	39254.9	29573		18471.5	29003.6	29573
18205.2		21188.3	15056.4	13092.8	16885.6		32828	17560.9	13699	17198.5	21115.5	20480.4		29848	30310	28870	15429	31086.7	27108.7		16885.6	20480.4	27108.7
21523.1		22139.4	13103	13932.7	17674.6		40877.1	18553.5	34556.6	18328.7	18178.6	26098.9		18502	30431.3	20713	20959.1	30992.9	24319.7		17674.6	26098.9	24319.7
17931.6		18940.5	16452.6	16359	17420.9		36275.4	18352.8	29718.1	20481.7	19155	24796.6		38816.7	24365.2	38349.3	15269.9	31053.8	29571		17420.9	24796.6	29571
13753		24931.6	18005	15484	18043.4		31509.9	19025.5	34223.6	25763.3	23853.7	26875.2		42158.6	27796	22072.1	25047	27300.8	28874.9		18043.4	26875.2	28874.9
17492		19841	15433.6	16372.5	17284.8		25876.8	19578.3	36434.3	24486	28648	27004.7		49199.1	24409.5	22440.9	34723.4	25285.5	31211.7		17284.8	27004.7	31211.7
33103.7		15634	14082.5	14613.2	19358.4		31952.9	28093.7	39372.8	16133	18242.4	26758.9		36637.4	25648.3	22653.1	21649.5	23414.2	26000.5		19358.4	26758.9	26000.5
15771.7		16016.7	14277.3	15254	15329.9		25230	24728.4		22531.8	18140.9	22657.8		30550.6	21888.6	36002.5	23883.6	28797.9	28224.6		15329.9	22657.8	28224.6
16508.4		17474.2	13946.6	15048	15744.3		29981.4	17513.6		30710.8	14663	23217.2		34392	28833.4	29362	17968	44686.8	31048.4		15744.3	23217.2	31048.4
16111.2		23226.7	23677	14774.4	19447.3		25001.8	26120.6		17010.4	21582.6	22428.8		34072.5	31736.9	30560.7	18231.8	27504.8	28421.4		19447.3	22428.8	28421.4
15437.5		21019.3	13854.8	17979.4	17072.7		36784.5	13533.8		25304	19458.5	23770.2		47238.8	23809.3	26432.9	14857.9	30756.6	28619.1		17072.7	23770.2	28619.1
17837.2		18551.3	17227.5	12315.5	16482.9		30180.4	17448.4		16369.6	21685.7	21421		30158.6	21869.3	23346.5	16061.8	24820.8	23251.4		16482.9	21421	23251.4
15193.5		18449.8	13361.1	13798.7	15200.8		28461.5	17452.3		22430.2	19405.4	21937.4		39436.4	21109.3	26740.1	29586.1	25230.2	28420.4		15200.8	21937.4	28420.4
20258.2		21809.1	13184	12204.4	16863.9		20571.7	16795		15601.9	17554.9	17630.8		50572.9	22269.6	30350.5	22738.3	24579.9	30102.2		16863.9	17630.8	30102.2
22117.2		17837.7	13838.3	16136.9	17482.5		27018.5	16371.7		29449.6	19904.9	23186.2		44021.9	19328.7	21738.4	29200.1	26448.5	28147.5		17482.5	23186.2	28147.5
14240.3		38096.9	16484.8	17537.2	21589.8		33689	17971		26793.5	26252	26176.4		54555.6	26257	48580.4	19421	28524.3	35467.7		21589.8	26176.4	35467.7
14269.6		18962.7	13410.9	20942.1	16896.3		38793.5	18543		27391.1	13765	24623.2		41359	19742.7	20174.5	24758.5	18580.2	24923		16896.3	24623.2	24923
22801.8		20464.8	16998.4	14646	18727.8		41441.7	17971.7		13981.5	23942.3	24334.3		39868	20430.4	21921.5	13365	27709.9	24659		18727.8	24334.3	24659
20077.7		19137.5	19270	22753.2	20309.6		36286.6	27742.8		21746.9	31819	29398.8		41194	41872.7	24986.6	16774.7	28227.8	30611.2		20309.6	29398.8	30611.2
12764.4		15472.3	16029.4	17376.5	15410.7		30313.2	12850.8		24186.7	15260.6	20652.8		36354	18554.7	39211.3	18172.6	23300.7	27118.7		15410.7	20652.8	27118.7
14615.6		18938.4	15385.9	18732.9	16918.2		31038.9	15155.7		29168.2	23851.8	24803.7		37463.4	22816.3	45373.8	14111.8	31194.9	30192		16918.2	24803.7	30192
14311.3		16929.8	16892.3	13877.3	15502.7		39011.2	21859.1		24326.3	29952.8	28787.3		59937.6	22815.9	40039	13704.6	32038.5	33707.1		15502.7	28787.3	33707.1
13851.9		17618	14620	21258.6	16837.1		31306.7	15983.4		18021.7	31722	24258.5		48587.5	22504.4	26719.5	28894.1	30208	31382.7		16837.1	24258.5	31382.7
14175.8		18604	16428.9	31944.5	20288.3		34634	22588		17429	14995.1	22411.5		25581	20571.3	55130.8	22819.9	21046.3	29029.9		20288.3	22411.5	29029.9
15014		30809.2	17280.5	23298.4	21600.5		27114.5	22584.2		19733.8	38798.7	27057.8		45578	24269.2	28734.5	14851	25313	27749.1		21600.5	27057.8	27749.1
17344.9		22317.5	15158.4	21403.8	19056.1		46487.2	14525.5		18355.7	16476.4	23961.2		45914.6	38034	35707.3	15936.7	26757.5	32470		19056.1	23961.2	32470
15700.2		24835	26485.8	22063.8	22271.2		40595.7	18013.7		23521.4	36752.6	29720.8		34543.3	45006.6	20579.5	15404	25387.1	28184.1		22271.2	29720.8	28184.1
15845.5		18532.8	14663.2	28487.3	19382.2		33961.3	17161.2		22403.2	8771	20574.2		45320.4	26729.4	27408.6	15272	29270.5	28800.2		19382.2	20574.2	28800.2
16534		19316.9	16775.6	18568.9	17798.8		25881.9	17924		23163.4	16088.9	20764.5		41487.9	19198.7	24110	16389.6	25325.2	25302.3		17798.8	20764.5	25302.3
14679		22965	15815.3	26238.2	19924.3		39431.6	22476.2		20920	19732.5	25640.1		31896	29545.7	25831.2	26175	27360.2	28161.6		19924.3	25640.1	28161.6
15666.9		16753.6	19912	19877.4	18052.5		29147.9	17582.4		21288.7	18643.4	21665.6		21316	21729	32158.9	22247.7	30033.9	25497.1		18052.5	21665.6	25497.1
14829.2		15760.2	15047.9	16358	15498.8		34028.3	16202.7		31139.4	31925.8	28324.1		26011	33937.8	21207.5	14027.6	36419.7	26320.7		15498.8	28324.1	26320.7
19278.7		14448.5	19350.7	20231.2	18327.3		32042.5	13165.4		19441.8	21442.1	21523		44544.3	27023.1	24664.6	16201.5	26321.8	27751.1		18327.3	21523	27751.1
18896.4		16457.7		18862	18072.1		24188.9	15440.2		22099	29360.9	22772.3		47763.3	15580.7	20997.5	13298.6	25489.7	24626		18072.1	22772.3	24626
25780.1		13968.2		20108.2	19952.2		31051	12091.2		23695.6	23754	22648		46345.3	21755.1	24481.3	15949.9	33479.4	28402.2		19952.2	22648	28402.2
14260.6				28381.6	21321.1		35417	28509		20110.8	19480.3	25879.3		53388.3	22907	34918.5	25634	27329.2	32835.4		21321.1	25879.3	32835.4
14668				15384	15026		31229.7	16805.4		29912.3	18780.7	24182		41593.8	29043.3	21592.8	20879.5	25698.1	27761.5		15026	24182	27761.5
19265.2				20501.3	19883.2		34538.8	14764.7		27318.5	21096.2	24429.6		30830.9	37108.3	21305.7	15653	36272.3	28234		19883.2	24429.6	28234
12983.5				15401.3	14192.4		31171.5	28359.7		19347.4	14616.3	23373.7		36889.5	29468.5	21966	16079.1	30966.5	27073.9		14192.4	23373.7	27073.9
15047				31486	23266.5		25703.8			24982.9	25184.8	25290.5		48380.6	51513.6	31168.4	18098	20433.4	33918.8		23266.5	25290.5	33918.8
10585				15671.6	13128.3		30998.3			22316.7	18505.1	23940		52780.4	22452	32966.6	31785.2	18556.2	31708.1		13128.3	23940	31708.1
15222.7				14464.8	14843.8		32850			24704.7	15780.6	24445.1		40137.4	18207.4	25491	15599.5	29221.5	25731.3		14843.8	24445.1	25731.3
16846.5				15524.7	16185.6		53009.3			21125	22284.8	32139.7		37026.6	18445.9	29626	13024.4	22102.8	24045.1		16185.6	32139.7	24045.1
14339.6				19090.8	16715.2		40743.4			22412.7	31426.6	31527.6		41055.7	22935.5	31172.7	26566.8	27751.5	29896.4		16715.2	31527.6	29896.4
18028				22632.5	20330.2		45097.2			22870.3	29041	32336.2		46716	30613.1	31213.2	19108.2	26373	30804.7		20330.2	32336.2	30804.7
16470.8				18949.6	17710.2		25631.5			34414.5	16144.5	25396.8		37085.1	30499.8	18267.7	15354.4	27061.3	25653.7		17710.2	25396.8	25653.7
15628.7				20327.8	17978.2		19093			22264	23834	21730.3		32316.5	46367	30916.2	19581.4	25288.2	30893.9		17978.2	21730.3	30893.9
20306				15824.7	18065.3		30872.9			23185	29610.5	27889.5		31470.2	16624.1	29321.3	24845.2	37813.6	28014.9		18065.3	27889.5	28014.9
15880.1				20517.9	18199		54566			21432.6	15901.3	30633.3		36156.8	27968.1	34203.3	17286.8	29241.2	28971.2		18199	30633.3	28971.2
15679				16284.4	15981.7		54028.6			19282.9	13472	28927.8		31133.4	35544.6	24624.3	17100.9	25103.3	26701.3		15981.7	28927.8	26701.3
13719.4				21333.9	17526.7		44032.4			23072	14007.2	27037.2		33140	27301.8	37141.9	22917.3	27842	29668.6		17526.7	27037.2	29668.6
14708.9				19910.2	17309.6		50701.3			19211.6	17958	29290.3		28338.1	26375.2	18766.5	12343.9	31936.4	23552		17309.6	29290.3	23552
19335.5				15477.2	17406.3		47242.7			19669.7	36948.7	34620.3		33292	34558.1	26332.3	21374	30475.9	29206.5		17406.3	34620.3	29206.5
18047.3				14674.5	16360.9		45150.6			19335.4	25272.4	29919.5		36020.6	16062.7	23146.1	22457.1	25941.2	24725.5		16360.9	29919.5	24725.5
16310				14728	15519		47585.6			20360.7	20216.2	29387.5		35676.8	19737	20844.1		30614.5	26718.1		15519	29387.5	26718.1
14826.7				16150.8	15488.7		31654.9			21783	10146.5	21194.8		41823.5	31645.7	20765.3		28240.4	30618.7		15488.7	21194.8	30618.7
14567				16847.6	15707.3		39461.9			23211.2	23886.9	28853.3		61421.1	20624	23159.7		33842.1	34761.7		15707.3	28853.3	34761.7
11631.1				24306.8	17969		40234			18561.8	28675.5	29157.1		45422	21347	34738.8		19306.4	30203.6		17969	29157.1	30203.6
21095				27464.9	24280		39078			20182.2	18615.8	25958.7		41101.7	18683.6	18982.6		24045.1	25703.3		24280	25958.7	25703.3
				17349.6	17349.6		34609			13055	16032.7	21232.2		37505.5	26492	22389.4		35336.5	30430.9		17349.6	21232.2	30430.9
				21850.1	21850.1		36204.3			21498.8	42311.6	33338.3		34573.8	35681.9	20081.6		48122.8	34615		21850.1	33338.3	34615
				20159.5	20159.5		34041.9			20782.1	19287.1	24703.7		42269.9	25103.9	16681		41371.8	31356.7		20159.5	24703.7	31356.7
				16214	16214		23438.7			18433.8	18633.2	20168.6		38109.3	18001.3	30325.6		28728.2	28791.1		16214	20168.6	28791.1
				36010.7	36010.7		31299.1			22034	20005.2	24446.1		39120.9	16852.1	21072.3		32904.7	27487.5		36010.7	24446.1	27487.5
				24166.7	24166.7		33260.3			19882.6	15994.7	23045.9		34904.6	20598.8	26665.4		17818.9	24996.9		24166.7	23045.9	24996.9
				11712.8	11712.8		38501.3			24553.2	15701.5	26252		33003.5	18277	18326		25814.7	23855.3		11712.8	26252	23855.3
				12644.6	12644.6		27126.5			24467.5	20089.8	23894.6		33140.9	27924.2	30905.1		27831.3	29950.4		12644.6	23894.6	29950.4
				22355.5	22355.5		27312.6			20979.4	28310.2	25534		27456	24551.7	23373.4		24419.4	24950.1		22355.5	25534	24950.1
				10628.7	10628.7		25685.1			26026.7	21312.3	24341.4		42596.4	21801.4	27765.3		27078.3	29810.4		10628.7	24341.4	29810.4
				12754.8	12754.8		35277.1			26276.3	25313.8	28955.7		48857.3	17632.9	18693		30608.2	28947.8		12754.8	28955.7	28947.8
				10987.4	10987.4		31676.8			21577.8	30200	27818.2		41853	31032.6	21915		29969.8	31192.6		10987.4	27818.2	31192.6
				12236	12236		27808.7			20143.1	28512.2	25488		40812	20728.9	26148.8		30436.8	29531.6		12236	25488	29531.6
							32565.2			18590.5	34347.9	28501.2		52311.4	17680	21698.5		19588.3	27819.6			28501.2	27819.6
							26527.2			18434.4	22578.8	22513.5		39422.2	37100.7	20627.4		27784.3	31233.7			22513.5	31233.7
							35621.7			20868	33080.9	29856.9		48004.7	17593	19633		24039.1	27317.4			29856.9	27317.4
							39380.8			15492.2	36287.1	30386.7		34136.2	15863.3	20201.3		16582.7	21695.9			30386.7	21695.9
							31830.7			17998.2	17086.8	22305.2		48594.7	11930.5	26805.4		16862.7	26048.3			22305.2	26048.3
							45682.1			24490.1	18023.3	29398.5		37723.5	29537	31952		13490	28175.6			29398.5	28175.6
							50767.4			31967.6	19961.1	34232		47309.9	35752.8	32800.5		22570	34608.3			34232	34608.3
							42196.7			17308.8	23143.8	27549.8		39773	22215.1	22717.8		23636.5	27085.6			27549.8	27085.6
							37991.8			18195.8	16542.1	24243.2		42818.8	17837.6	39853.8		32467.4	33244.4			24243.2	33244.4
							25217.8			18481.5	16112.3	19937.2		36256.2	21994.6	48643.7		29441.4	34084			19937.2	34084
							32523.8			15961.8	15017.2	21167.6		51047.6	18175.1	35262.1		25313.7	32449.6			21167.6	32449.6
							31861.4			23544.7	21097.4	25501.1		38939.8	21936.8	28553.7		30332	29940.6			25501.1	29940.6
							29495			19678	22609.9	23927.6		34162.7	28954.3	26157.3		24919.9	28548.6			23927.6	28548.6
							30774.6			20523.3	15399.6	22232.5		30726.1	36344.2	37287.3		32968.6	34331.5			22232.5	34331.5
							29101.1			18016.2	17526.1	21547.8		47193.4	25972.3	23682.8		34762.8	32902.8			21547.8	32902.8
							41085.7			21057.3	18923.2	27022.1		47558.9	28429.9	21753.8		28880.8	31655.9			27022.1	31655.9
							42353.1			19314.2	18295.1	26654.1		39302.6	21428.7	35999.3		28123	31213.4			26654.1	31213.4
							33531.6			19393.8	20914	24613.1		30725.8	22087.1	29665.3		28805.2	27820.8			24613.1	27820.8
							37915.6			20671	20676.9	26421.2		49879.3	24431	27377.1		30374.8	33015.6			26421.2	33015.6
							33096.2			17719.6	5956.5	18924.1		44281.8	27630	23677.6		19711.8	28825.3			18924.1	28825.3
							32871.9			19646.3	17442.4	23320.2		42302.9	22978.1	39444		25525.3	32562.6			23320.2	32562.6
							33111.3			23313.2	9883.67	22102.7		43958.8	21590.1	24061.7		29784.4	29848.7			22102.7	29848.7
							32592.3			21480.8	21550.2	25207.8		32961	35125.1	25561.5		27136.4	30196			25207.8	30196
							44930.3			31885	21717.7	32844.3		41120	34614.1	21529.3		27506.1	31192.4			32844.3	31192.4
							27856			18727.1	21410	22664.4		38332	21663.1	27064.5		37272.8	31083.1			22664.4	31083.1
							37570.5			25495.1	25498.8	29521.4		48906.5	21856.6	20697.5		31644.5	30776.3			29521.4	30776.3
							30661.8			19925.6	19763.3	23450.2		37141.6	23785.5	28065.5		26862.6	28963.8			23450.2	28963.8
							29241.2			20500.2	19043.2	22928.2		30673.1	45328.8	18784		31287.2	31518.2			22928.2	31518.2
							47865.3			18425.4	17873.8	28054.8		38173	20374	38206.9		21593.2	29586.8			28054.8	29586.8
							38443.3			32208.1	25825	32158.8		31181.8	19374.4	20695.8		26692.6	24486.1			32158.8	24486.1
							30031			12487.3	25744.5	22754.3		41671.5	19710.4	21552.6		33712.4	29161.7			22754.3	29161.7
							35423			20664.5	23834.1	26640.5		48949.5	20740.9	16477		23474.5	27410.5			26640.5	27410.5
							39483.7			23058.1	17844	26795.3		55574	19262.3	29473.9		38673.5	35746			26795.3	35746
							33152			19069.5	19939.9	24053.8		31539.7	19560.7	24445.9		26306.6	25463.2			24053.8	25463.2
							24870.6			25389.3	28459.4	26239.7		46653.5	24777.5	43149.7		31054	36408.7			26239.7	36408.7
							35164.3			16673	10902.5	20913.3		47364	26105.8	23938.5		30439.5	31962			20913.3	31962
							44458.2			17695.6	22353	28168.9		39452.4	22094.8	31160.6		29681	30597.2			28168.9	30597.2
							33119.3			13032.2	15841.4	20664.3		36247.9	27338.3	22770.2		22605.5	27240.5			20664.3	27240.5
							31888.6			21547.7	27599.1	27011.8		62326.4	27104.3	21509		31676.6	35654.1			27011.8	35654.1
							21384			17174.5	30022	22860.2		33386	23329.6	28621.5		30138.1	28868.8			22860.2	28868.8
							25436			17619	9288	17447.7		37148	23142	29103.5		28926.2	29579.9			17447.7	29579.9
							33029.1			27370.1	30422	30273.7		30733.1	29086.4	28745.7		29945.9	29627.7			30273.7	29627.7
							33422			19801.8	21174	24799.3		45322.8	21949.1	27201.5		32015.6	31622.3			24799.3	31622.3
							27344.8			19677	11800.9	19607.6		40051.3	27482	28710.2		27567.1	30952.6			19607.6	30952.6
							26981.7			17880.6	12715.1	19192.5			22709.3	23820.5		26837.9	24455.9			19192.5	24455.9
							37815.6			18359.3	19069.1	25081.4			37780.4	27667.9		41007	35485.1			25081.4	35485.1
							30564.1			17113	25454.1	24377.1			22281.7	21073.8		37725.7	27027.1			24377.1	27027.1
							35882			21555	45465.2	34300.7			18376.8	48487.2		38718.4	35194.1			34300.7	35194.1
							38033.6			32776	20991.8	30600.4			20473.9	21899.2		37081	26484.7			30600.4	26484.7
							35181			21483.4	19557.3	25407.2			20373.6	27751.6		26500.6	24875.3			25407.2	24875.3
							39087.2			21983.3	16537.7	25869.4			23036.8	17258.4		36813.9	25703.1			25869.4	25703.1
							48074.6			21745	18940.4	29586.7			37170.5	35371.2		29960.8	34167.5			29586.7	34167.5
							31701.3			18292.9	29740.9	26578.4			29245.6	38088.4		30581.2	32638.4			26578.4	32638.4
							34958.1			17356.1	15507.5	22607.2			24098.5	29701.2		35653.7	29817.8			22607.2	29817.8
							36381.2			17655.4	41238	31758.2			18362.4	17692		27475.6	21176.7			31758.2	21176.7
							24438.2			17731	12709	18292.7			30770	23527.4		29076.8	27791.4			18292.7	27791.4
							35624.6			28385	19815.2	27941.6			20453.1			24893.7	22673.4			27941.6	22673.4
							49774.6			38507	14723.2	34334.9			23693.3			30088.1	26890.7			34334.9	26890.7
							29760.5			18619.7	33731.6	27370.6			31109.7			29274.4	30192.1			27370.6	30192.1
							24284.5			25337.3	24694.8	24772.2			16812.2			26610.7	21711.4			24772.2	21711.4
							32552			18925.7	18983.1	23486.9			15730			42487	29108.5			23486.9	29108.5
							23841.5			21599.4	23974	23138.3			19869.2			24952.9	22411.1			23138.3	22411.1
							25034.7			27136.2	10046	20739			25845			30664.7	28254.9			20739	28254.9
							23076.9			21462	15255.4	19931.4			28320			29077.7	28698.8			19931.4	28698.8
							31579			17976	19281.6	22945.5			18308.5			32866.1	25587.3			22945.5	25587.3
							27634.1				15889.2	21761.7			24914.8			33574.2	29244.5			21761.7	29244.5
							45113.8				24612.5	34863.2			18785			27178.8	22981.9			34863.2	22981.9
							27959.1				20405	24182			43668.1			18911.2	31289.7			24182	31289.7
							32697				16356.7	24526.8			24036.7			25966.8	25001.7			24526.8	25001.7
							32492.1				31962.6	32227.4			37545.2			24660.4	31102.8			32227.4	31102.8
							25991				25538.4	25764.7			21642			26426	24034			25764.7	24034
							50450.1				11587.5	31018.8			21368.2			20303.4	20835.8			31018.8	20835.8
							37461.2				25400.3	31430.8			30084			25540.3	27812.1			31430.8	27812.1
							24617				1539	13078			20098.8			34034.8	27066.8			13078	27066.8
											15972.2	15972.2			23082.8			26531.8	24807.3			15972.2	24807.3
											29210.7	29210.7			24035.1			27451.9	25743.5			29210.7	25743.5
											20809.5	20809.5			29419			34698.5	32058.8			20809.5	32058.8
											31283	31283			14062.3			37153.8	25608			31283	25608
											14762.8	14762.8			16768.2			33144.8	24956.5			14762.8	24956.5
											35427.7	35427.7			28342.5			28427.9	28385.2			35427.7	28385.2
											15094.8	15094.8			22014.3			24741.1	23377.7			15094.8	23377.7
											22635.5	22635.5						26349.4	26349.4			22635.5	26349.4
											16822.5	16822.5						28081.8	28081.8			16822.5	28081.8
											19478.2	19478.2						25082	25082			19478.2	25082
											41720.6	41720.6						30301.9	30301.9			41720.6	30301.9
											17560.8	17560.8						20485.7	20485.7			17560.8	20485.7
											29740	29740						28606.4	28606.4			29740	28606.4
											15115.8	15115.8						33871.6	33871.6			15115.8	33871.6
											24267.7	24267.7						31120.2	31120.2			24267.7	31120.2
											28908.9	28908.9						27009.8	27009.8			28908.9	27009.8
											15951.8	15951.8						28145.5	28145.5			15951.8	28145.5
											24746.1	24746.1						33784.8	33784.8			24746.1	33784.8
											29768.9	29768.9						22557	22557			29768.9	22557
											20203.3	20203.3						38387	38387			20203.3	38387
											18247.6	18247.6						42080.6	42080.6			18247.6	42080.6
											16535.6	16535.6						24601.8	24601.8			16535.6	24601.8
											16610	16610						32596	32596			16610	32596
											33796.8	33796.8						45464.7	45464.7			33796.8	45464.7
											35680.2	35680.2						24498.9	24498.9			35680.2	24498.9
											40389.7	40389.7						30143.1	30143.1			40389.7	30143.1
											12205.8	12205.8						20264.3	20264.3			12205.8	20264.3
											18362.6	18362.6						25614.5	25614.5			18362.6	25614.5
											21171.4	21171.4						29647.4	29647.4			21171.4	29647.4
											32270.9	32270.9						25501.7	25501.7			32270.9	25501.7
											18142.2	18142.2						12888	12888			18142.2	12888
											27070.7	27070.7						27122.3	27122.3			27070.7	27122.3
											24684.5	24684.5						23605.6	23605.6			24684.5	23605.6
											19200.3	19200.3						36526.6	36526.6			19200.3	36526.6
											11180.2	11180.2						32948.6	32948.6			11180.2	32948.6
											21473.8	21473.8						46829.9	46829.9			21473.8	46829.9
											15070.5	15070.5						35542.9	35542.9			15070.5	35542.9
											22708.4	22708.4						28405.1	28405.1			22708.4	28405.1
											36640.3	36640.3						25988.5	25988.5			36640.3	25988.5
											34667.4	34667.4						29109	29109			34667.4	29109
											21146.1	21146.1						35190.5	35190.5			21146.1	35190.5
											17880.5	17880.5						33674.8	33674.8			17880.5	33674.8
											20608.3	20608.3						25824.2	25824.2			20608.3	25824.2
											21115.7	21115.7						29546	29546			21115.7	29546
											20384.4	20384.4						37055	37055			20384.4	37055
											19826.4	19826.4						25974	25974			19826.4	25974
											32461.9	32461.9						26950.7	26950.7			32461.9	26950.7
											39272.5	39272.5						26760.5	26760.5			39272.5	26760.5
											21495.4	21495.4						27523.9	27523.9			21495.4	27523.9
											19873.7	19873.7						20460	20460			19873.7	20460
											26245	26245						23797.6	23797.6			26245	23797.6
																		30900.7	30900.7				30900.7
																		21264.6	21264.6				21264.6
																		29361.6	29361.6				29361.6
																		27769	27769				27769
																		17482	17482				17482
																		26683.6	26683.6				26683.6
																		26401.9	26401.9				26401.9
																		26800	26800				26800
																		27619.6	27619.6				27619.6
																		46247.2	46247.2				46247.2
																		22466.5	22466.5				22466.5
																		23824.3	23824.3				23824.3
																		17956.1	17956.1				17956.1
																		31596.1	31596.1				31596.1
																		30903.3	30903.3				30903.3
																		30944.2	30944.2				30944.2
																		29900.3	29900.3				29900.3
																		27133	27133				27133
																		24551.4	24551.4				24551.4
																		21608.4	21608.4				21608.4
																		26680.2	26680.2				26680.2
																		28914.2	28914.2				28914.2
																		27283.2	27283.2				27283.2
																		32649.4	32649.4				32649.4
																		23853	23853				23853
																		34653.4	34653.4				34653.4
																		22782.7	22782.7				22782.7
																		28487	28487				28487
																		31619.3	31619.3				31619.3
																		20560.5	20560.5				20560.5
																		37517.4	37517.4				37517.4
																		28338.1	28338.1				28338.1
																		25616.8	25616.8				25616.8
																		22004.7	22004.7				22004.7
																		31827.2	31827.2				31827.2
																		26453.1	26453.1				26453.1
																		25573	25573				25573
																		23494.1	23494.1				23494.1
																		28072.1	28072.1				28072.1
																		19053	19053				19053
																		30180.5	30180.5				30180.5
																		22353.1	22353.1				22353.1
																		23846.6	23846.6				23846.6
																		37915.8	37915.8				37915.8
																		29441.4	29441.4				29441.4
																		17143.9	17143.9				17143.9

## Sheet: Figure 2d
							Filament height		0.69		0.757833		thinning	0.35	0.448889
									1.01		0.139601			0.45	0.0687809
							filament above surface		0.58				filament below surface	0.39
									0.7					0.58		for histogram
									0.58		for histogram			0.5		-0.05	0
									0.9		0.05	0		0.45		-0.15	0
									1.02		0.15	0		0.42		-0.25	0
									0.82		0.25	0		0.35		-0.35	14
									0.79		0.35	0		0.55		-0.45	28
									0.69		0.45	0		0.4		-0.55	11
									0.7		0.55	7		0.39		-0.65	1
									0.61		0.65	22		0.35		-0.75	0
									0.76		0.75	12		0.38		-0.85	0
									0.7		0.85	10		0.45		-0.95	0
									0.65		0.95	2		0.41		-1.05	0
									0.58		1.05	5		0.4		-1.15	0
									0.8		1.15	2		0.46		-1.25	0
									0.89		1.25	0		0.6		-1.35	0
									1.1		1.35	0		0.51		-1.45	0
									0.59		1.45	0		0.5		-1.55	0
									0.69		1.55	0		0.43		-1.65	0
									0.76		1.65	0		0.38		-1.75	0
									0.88		1.75	0		0.39		-1.85	0
									0.73		1.85	0		0.42		-1.95	0
									0.77		1.95	0		0.46
									0.71					0.51
									0.5					0.49
									0.8					0.34
									0.84					0.37
									0.76					0.45
									0.64					0.42
									0.69					0.48
									0.84					0.5
									1.12					0.55
									1.05					0.56
									0.66					0.49
									0.76					0.43
									0.79					0.47
									0.8					0.45
									0.64					0.38
									0.68					0.39
									0.71					0.37
									0.7					0.45
									0.84					0.41
									1					0.46
									0.68					0.67
									0.78					0.52
									0.69					0.43
									0.7					0.49
									0.68					0.48
									0.66					0.4
									0.58					0.38
									0.78					0.47
									1.01					0.46
									0.95
									0.88
									0.64
									0.6
									0.69
									0.63

## Sheet: Figure 3e
ITC parameters
[R4L10]-teixobactin
	Expt 1	Expt 2	Expt 3		Avg	SD	SEM
Kd	1.7e-07	1.69e-07	1.76e-07		1.71667e-07	3.78594e-09	2.18581e-09
dG	-40.185	-40.2019	-40.0827		-40.1565	0.064486	0.037231
dH	-19.845	-19.9	-26.7776		-22.1742	3.98676	2.30175
TdS	-20.34	-20.3019	-13.3051		-17.9823	4.05064	2.33864
Teixobactin
	Expt 1	Expt 2	Expt 3		Avg	SD	SEM
Kd	6.736e-08	9.205e-08	6.89e-08		7.61033e-08	1.38317e-08	7.98572e-09
dG	-42.5839	-41.7783	-42.52		-42.2941	0.44784	0.25856
dH	-34.03	-37.92	-33.14		-35.03	2.54207	1.46766
TdS	-8.55394	-3.85827	-9.381		-7.2644	2.97864	1.71972
Plot
	R4L10 avg	TXB avg
Kd	1.71667e-07	7.61033e-08
dG	-40.1565	-42.2941
dH	-22.1742	-35.03
-TdS	-17.9823	-7.2644

## Sheet: Figure 4d
these are distances between center of mass of depsicycle and center of mass of pyrophosphate for both runs from 50 ns to end
	First run
time (ps)	Outer pair	Inner pair	Inner pair	Outer pair
50000	0.691182	0.293978	0.380033	0.366427
50500	0.698876	0.280263	0.336706	0.352577			Average
51000	0.70105	0.310926	0.344039	0.363046			Outer pair	Inner pair	Inner pair	Outer pair
51500	0.686944	0.319655	0.362777	0.345511		First run	0.840394	0.327589	0.349028	0.392294
52000	0.668357	0.305295	0.326078	0.379927		Second run	0.416159	0.370283	0.368625	0.405181
52500	0.718994	0.331097	0.344782	0.390409		Average	0.628277	0.348936	0.358827	0.398737
53000	0.729057	0.313297	0.334892	0.3883
53500	0.787929	0.296694	0.335908	0.375773
54000	0.68415	0.31441	0.302068	0.359321
54500	0.6854	0.316257	0.323387	0.366388
55000	0.6755	0.337484	0.323836	0.393543
55500	0.695847	0.314768	0.314562	0.362423
56000	0.694889	0.317585	0.311835	0.387275
56500	0.738461	0.298577	0.300209	0.386719
57000	0.680491	0.303694	0.30695	0.389155
57500	0.730209	0.29562	0.323518	0.347262
58000	0.824057	0.311024	0.367954	0.360832
58500	0.79048	0.305657	0.339449	0.377457
59000	0.825003	0.297264	0.381785	0.377603
59500	0.880872	0.296121	0.345393	0.354626
60000	0.829096	0.326216	0.304062	0.396834
60500	0.825237	0.351521	0.368531	0.388335
61000	0.855317	0.315629	0.354316	0.359829
61500	0.7437	0.339592	0.312034	0.356572
62000	0.79913	0.337636	0.313676	0.367495
62500	0.822156	0.325667	0.446573	0.402803
63000	0.70875	0.269715	0.392637	0.390366
63500	0.790357	0.31204	0.313015	0.364245
64000	0.795724	0.329295	0.316458	0.357033
64500	0.85744	0.299785	0.336297	0.374144
65000	0.714792	0.326162	0.311507	0.374298
65500	0.757211	0.309902	0.304593	0.355375
66000	0.683688	0.270253	0.319029	0.365234
66500	0.749093	0.302624	0.314007	0.382299
67000	0.786938	0.301117	0.32263	0.381108
67500	0.760809	0.295845	0.350614	0.385289
68000	0.74757	0.325714	0.327315	0.378425
68500	0.728433	0.297831	0.338168	0.39081
69000	0.782186	0.32539	0.320959	0.389735
69500	0.721802	0.323335	0.302245	0.383973
70000	0.721469	0.321748	0.327938	0.376414
70500	0.753063	0.305342	0.345819	0.388716
71000	0.77133	0.336487	0.393827	0.370599
71500	0.795361	0.316781	0.327328	0.370745
72000	0.770019	0.301203	0.392274	0.404713
72500	0.816201	0.291102	0.338722	0.367446
73000	0.841286	0.317375	0.350009	0.375133
73500	1.00518	0.291151	0.374015	0.376705
74000	0.827231	0.313853	0.363425	0.357056
74500	0.922526	0.31286	0.296242	0.406842
75000	0.944077	0.300317	0.331711	0.392381
75500	0.91936	0.307461	0.385338	0.372077
76000	0.979812	0.302464	0.365202	0.386155
76500	0.866803	0.347137	0.391448	0.386968
77000	1.00359	0.33321	0.353522	0.364247
77500	1.0617	0.308812	0.376456	0.392434
78000	1.01446	0.312111	0.315967	0.356397
78500	0.919989	0.329912	0.317236	0.38443
79000	0.907058	0.310677	0.313634	0.373968
79500	0.876313	0.313543	0.346545	0.391482
80000	0.926241	0.321824	0.320265	0.354469
80500	0.893577	0.307541	0.386766	0.356958
81000	0.88824	0.321818	0.337973	0.358695
81500	0.78273	0.310571	0.368348	0.383914
82000	0.941076	0.305524	0.390504	0.378474
82500	0.906184	0.324935	0.410782	0.360363
83000	0.902314	0.313124	0.327035	0.360609
83500	0.907318	0.32658	0.337758	0.386956
84000	0.94499	0.306649	0.312897	0.368117
84500	0.928464	0.284048	0.361748	0.361996
85000	0.910937	0.306678	0.338291	0.36335
85500	0.900409	0.28774	0.334982	0.396238
86000	0.893449	0.3122	0.331816	0.367731
86500	0.95089	0.306163	0.329238	0.352648
87000	0.879381	0.326203	0.339414	0.352768
87500	0.868456	0.309599	0.322614	0.347121
88000	0.839325	0.331224	0.310831	0.384887
88500	0.779905	0.330027	0.306935	0.365966
89000	0.742739	0.305412	0.299131	0.346349
89500	0.917761	0.309457	0.287101	0.382644
90000	0.791558	0.281416	0.28946	0.394675
90500	0.794578	0.320742	0.347909	0.362448
91000	0.783384	0.322609	0.346608	0.378275
91500	0.771323	0.320496	0.365246	0.371427
92000	0.685769	0.313852	0.32649	0.374389
92500	0.812987	0.297937	0.36409	0.379704
93000	0.721426	0.314343	0.356932	0.411544
93500	0.813103	0.289508	0.363132	0.373782
94000	0.794263	0.322631	0.388158	0.367947
94500	0.742479	0.33926	0.318777	0.377874
95000	0.807631	0.322855	0.342701	0.375145
95500	0.75168	0.316983	0.361926	0.364306
96000	0.73495	0.301411	0.319281	0.37295
96500	0.773515	0.313168	0.344234	0.368084
97000	0.712771	0.317558	0.300069	0.413928
97500	0.71402	0.332533	0.352875	0.354711
98000	0.713423	0.311967	0.330217	0.386414
98500	0.743639	0.308483	0.376009	0.358138
99000	0.836961	0.318925	0.315985	0.371152
99500	0.722926	0.335075	0.298766	0.38059
100000	0.748148	0.316392	0.326422	0.380964
100500	0.872215	0.330405	0.303668	0.380798
101000	0.771344	0.302637	0.31375	0.378019
101500	0.770836	0.289222	0.317191	0.352901
102000	0.808622	0.283954	0.343893	0.37891
102500	0.748128	0.317539	0.329921	0.379191
103000	0.725261	0.311293	0.325244	0.353865
103500	0.680817	0.329238	0.297845	0.366594
104000	0.785567	0.28456	0.359934	0.347446
104500	0.761521	0.298316	0.330015	0.383851
105000	0.7175	0.278862	0.350865	0.379783
105500	0.788692	0.309123	0.340377	0.353266
106000	0.786487	0.320834	0.337856	0.385423
106500	0.758305	0.280578	0.341361	0.399528
107000	0.788557	0.31611	0.348	0.371372
107500	0.89876	0.302737	0.330185	0.362777
108000	0.811096	0.314537	0.34545	0.396318
108500	0.871325	0.297007	0.322298	0.375395
109000	0.822162	0.314555	0.328508	0.373257
109500	0.877679	0.339643	0.333212	0.420588
110000	0.858335	0.280753	0.310248	0.369303
110500	0.836138	0.323556	0.368625	0.404289
111000	0.707424	0.282541	0.308891	0.375953
111500	0.765161	0.310096	0.348623	0.364318
112000	0.790196	0.349166	0.32695	0.377828
112500	0.750585	0.314172	0.322337	0.383617
113000	0.77609	0.316919	0.319229	0.376469
113500	0.743359	0.305032	0.308181	0.388323
114000	0.846142	0.306096	0.293742	0.377078
114500	0.762913	0.310047	0.328186	0.375487
115000	0.810763	0.281381	0.315644	0.378518
115500	0.859338	0.293952	0.31056	0.371376
116000	0.80934	0.301918	0.336206	0.359716
116500	0.790219	0.344596	0.301723	0.38416
117000	0.742268	0.348526	0.348772	0.394997
117500	0.803269	0.278931	0.311063	0.361259
118000	0.657892	0.333657	0.310518	0.399921
118500	0.872734	0.313693	0.344146	0.360797
119000	0.856572	0.323917	0.307011	0.362946
119500	0.881154	0.293611	0.296708	0.356955
120000	0.842014	0.300203	0.337924	0.366134
120500	0.83975	0.293221	0.343397	0.377278
121000	0.846927	0.280621	0.329258	0.416019
121500	0.854044	0.292798	0.329464	0.364072
122000	0.842694	0.295171	0.342803	0.353395
122500	0.813745	0.294367	0.334741	0.376117
123000	0.887395	0.298014	0.321842	0.396964
123500	0.925327	0.307079	0.316239	0.377232
124000	0.780219	0.3167	0.331054	0.371832
124500	0.728446	0.313617	0.351957	0.350744
125000	0.714717	0.322184	0.349595	0.392632
125500	0.780121	0.29106	0.360942	0.410216
126000	0.812918	0.312001	0.344596	0.370583
126500	0.819784	0.31155	0.359411	0.354655
127000	0.812078	0.28171	0.325798	0.372631
127500	0.728057	0.278894	0.340047	0.399226
128000	0.744382	0.324114	0.306963	0.382107
128500	0.821686	0.272517	0.322722	0.369763
129000	0.792811	0.315429	0.36728	0.356187
129500	0.733027	0.321155	0.373273	0.364918
130000	0.704279	0.29301	0.335545	0.362687
130500	0.732747	0.310906	0.349432	0.355986
131000	0.866526	0.295679	0.361244	0.368286
131500	0.767839	0.294508	0.319617	0.372276
132000	0.818698	0.311363	0.33308	0.368153
132500	0.771859	0.29227	0.343279	0.3842
133000	0.736915	0.305184	0.341212	0.384061
133500	0.706986	0.293407	0.359449	0.366031
134000	0.77804	0.28201	0.303814	0.37473
134500	0.756675	0.31436	0.334378	0.407051
135000	0.715481	0.290238	0.331794	0.367618
135500	0.706147	0.326737	0.329547	0.349961
136000	0.834512	0.294303	0.322821	0.370516
136500	0.819465	0.312531	0.319604	0.380575
137000	0.775676	0.328155	0.321057	0.370495
137500	0.796227	0.313258	0.339811	0.352243
138000	0.745914	0.320476	0.337972	0.380041
138500	0.654938	0.31437	0.344171	0.369531
139000	0.662604	0.312379	0.370932	0.352858
139500	0.673947	0.295773	0.337432	0.36446
140000	0.56695	0.318753	0.343909	0.371839
140500	0.510313	0.326262	0.338094	0.373536
141000	0.533897	0.315881	0.322697	0.380949
141500	0.55519	0.302369	0.331865	0.396581
142000	0.578105	0.304032	0.336709	0.367503
142500	0.569826	0.274068	0.344429	0.376778
143000	0.522785	0.319802	0.337701	0.396124
143500	0.517546	0.336662	0.360899	0.370816
144000	0.614343	0.337842	0.364158	0.353555
144500	0.539176	0.305093	0.3818	0.375407
145000	0.495346	0.35392	0.334675	0.366565
145500	0.553717	0.32425	0.322351	0.367599
146000	0.553029	0.336152	0.379991	0.359338
146500	0.547205	0.335307	0.349644	0.386037
147000	0.52142	0.328935	0.361889	0.356769
147500	0.553944	0.340232	0.338871	0.34584
148000	0.575316	0.316182	0.371132	0.367537
148500	0.51085	0.287493	0.34149	0.35485
149000	0.55484	0.308727	0.352221	0.368268
149500	0.489419	0.322451	0.335695	0.374718
150000	0.54171	0.341944	0.344379	0.373798
150500	0.596175	0.33131	0.322558	0.361974
151000	0.518112	0.325305	0.344998	0.372116
151500	0.531528	0.334097	0.353963	0.373326
152000	0.526945	0.32393	0.361754	0.389828
152500	0.615275	0.323202	0.346905	0.368581
153000	0.533566	0.353677	0.316913	0.388271
153500	0.539147	0.34937	0.344754	0.355193
154000	0.538408	0.327088	0.346234	0.369332
154500	0.557567	0.339545	0.373682	0.376646
155000	0.695327	0.346179	0.33527	0.368588
155500	0.747408	0.345456	0.311959	0.354273
156000	0.561073	0.297095	0.311115	0.359269
156500	0.511864	0.293951	0.286953	0.378146
157000	0.63454	0.323873	0.358396	0.36279
157500	0.54427	0.319286	0.300626	0.347787
158000	0.609479	0.340507	0.328126	0.364793
158500	0.650114	0.347057	0.287998	0.364995
159000	0.646354	0.296139	0.306192	0.35938
159500	0.832167	0.323674	0.296741	0.341886
160000	0.753143	0.33888	0.339312	0.368229
160500	0.775099	0.344052	0.348303	0.384429
161000	0.741826	0.319214	0.317159	0.369862
161500	0.855815	0.330673	0.378701	0.366666
162000	0.861889	0.309388	0.312225	0.356973
162500	0.852764	0.323579	0.317555	0.360303
163000	0.824787	0.329532	0.335944	0.38518
163500	0.790099	0.367046	0.328012	0.354049
164000	0.854557	0.329939	0.299916	0.349534
164500	0.890307	0.279111	0.317304	0.377289
165000	0.835248	0.32881	0.311217	0.363185
165500	0.737881	0.330513	0.363594	0.344393
166000	0.782699	0.305656	0.330326	0.386929
166500	0.91105	0.330047	0.326633	0.360867
167000	0.773683	0.303037	0.298218	0.356523
167500	0.831275	0.323549	0.311539	0.377933
168000	0.862493	0.304424	0.298841	0.400096
168500	0.987931	0.362247	0.300991	0.346205
169000	0.91282	0.342144	0.32832	0.346386
169500	0.86361	0.355567	0.316589	0.362624
170000	0.863353	0.332628	0.350547	0.323661
170500	0.786202	0.305172	0.344476	0.363371
171000	0.872741	0.32456	0.325178	0.362304
171500	0.947139	0.32024	0.345755	0.352732
172000	0.845831	0.324521	0.323119	0.366366
172500	0.881493	0.314271	0.374376	0.356594
173000	0.946332	0.335777	0.339773	0.34934
173500	0.919316	0.318655	0.352748	0.375276
174000	0.921942	0.348579	0.30712	0.359493
174500	0.932469	0.307868	0.352409	0.340631
175000	0.916721	0.330909	0.311835	0.362286
175500	0.938525	0.338996	0.31846	0.404755
176000	0.902287	0.323959	0.322436	0.356534
176500	0.91195	0.287084	0.357429	0.350325
177000	0.937162	0.326687	0.339154	0.361409
177500	0.936288	0.290535	0.31054	0.380049
178000	0.871592	0.325318	0.336946	0.395442
178500	0.922669	0.285993	0.329088	0.357437
179000	0.869382	0.319203	0.302623	0.359888
179500	0.913853	0.322625	0.337908	0.352662
180000	0.893379	0.305213	0.330586	0.380659
180500	0.932814	0.338622	0.367079	0.365124
181000	1.02053	0.302015	0.371405	0.382845
181500	0.948896	0.342718	0.362258	0.351358
182000	0.921547	0.353917	0.322025	0.394183
182500	0.930554	0.328703	0.396022	0.359962
183000	0.89853	0.359434	0.337643	0.373143
183500	0.98398	0.34305	0.343958	0.410705
184000	0.950517	0.356669	0.364573	0.379619
184500	1.01462	0.33032	0.302902	0.392256
185000	0.895711	0.337089	0.396	0.373666
185500	0.944272	0.308986	0.309953	0.345467
186000	1.0182	0.347393	0.369327	0.344214
186500	0.989492	0.322986	0.351187	0.359213
187000	1.01557	0.342016	0.287456	0.35467
187500	0.907343	0.311309	0.325259	0.354151
188000	0.966763	0.341456	0.34272	0.384856
188500	0.978618	0.353625	0.32818	0.361663
189000	0.975488	0.342498	0.320976	0.351983
189500	0.970013	0.320289	0.319151	0.362154
190000	0.947626	0.349201	0.342586	0.367735
190500	0.96164	0.37255	0.344075	0.344774
191000	0.973259	0.342506	0.345116	0.355556
191500	0.960367	0.302357	0.381095	0.3629
192000	0.98989	0.380265	0.368254	0.38691
192500	0.9809	0.297204	0.356031	0.383938
193000	1.00533	0.353415	0.28956	0.363522
193500	0.993495	0.314841	0.289463	0.362293
194000	0.937051	0.296383	0.315187	0.373263
194500	0.978104	0.328724	0.314184	0.35361
195000	0.921505	0.333549	0.343021	0.373373
195500	0.908761	0.338771	0.319746	0.332626
196000	0.958634	0.327781	0.307781	0.362751
196500	0.902389	0.327914	0.376415	0.363457
197000	0.872212	0.325956	0.32808	0.356101
197500	0.929101	0.307529	0.321858	0.362572
198000	0.960574	0.320492	0.330268	0.353876
198500	0.971207	0.372767	0.344661	0.352829
199000	0.902567	0.3697	0.301162	0.376313
199500	0.981213	0.388232	0.329449	0.369991
200000	0.951968	0.369328	0.388626	0.354123
200500	1.02871	0.361534	0.299677	0.33303
201000	0.999157	0.39126	0.334352	0.356641
201500	1.01458	0.382328	0.322838	0.364924
202000	1.0237	0.335597	0.344813	0.359376
202500	0.866875	0.366101	0.332823	0.350445
203000	0.935849	0.347925	0.33546	0.371403
203500	0.995563	0.344952	0.292459	0.350914
204000	0.956909	0.33634	0.312622	0.355138
204500	0.91169	0.332966	0.319153	0.340018
205000	0.904223	0.342663	0.343598	0.393976
205500	0.86243	0.316261	0.297507	0.361797
206000	0.843875	0.349672	0.323041	0.366659
206500	0.848211	0.303917	0.36044	0.350225
207000	0.940498	0.31695	0.301156	0.352741
207500	0.913591	0.333866	0.321801	0.402763
208000	0.800023	0.329808	0.309167	0.360882
208500	0.918682	0.310162	0.335759	0.358469
209000	0.971533	0.331193	0.326413	0.358168
209500	0.953892	0.329117	0.347849	0.351831
210000	0.894349	0.346742	0.332255	0.343724
210500	0.847556	0.340687	0.324215	0.391042
211000	0.874357	0.347852	0.352113	0.362999
211500	0.906997	0.330829	0.334728	0.378026
212000	0.848624	0.354252	0.366687	0.353072
212500	0.949313	0.356745	0.391791	0.345077
213000	0.954618	0.279425	0.32105	0.385393
213500	0.902096	0.326711	0.314426	0.323513
214000	0.858565	0.360855	0.32664	0.337352
214500	0.903312	0.330178	0.334936	0.346479
215000	0.863042	0.336894	0.398124	0.358106
215500	0.869614	0.333731	0.345481	0.341009
216000	1.02527	0.293682	0.346665	0.338091
216500	0.961688	0.341133	0.370528	0.341397
217000	1.04212	0.316196	0.336137	0.318554
217500	0.997055	0.311046	0.352344	0.361671
218000	1.04722	0.325278	0.347583	0.358318
218500	0.986383	0.334461	0.321717	0.320335
219000	0.988347	0.362663	0.316497	0.377044
219500	0.958334	0.352999	0.336831	0.361439
220000	0.836665	0.374633	0.313559	0.334746
220500	0.952626	0.414426	0.384385	0.362974
221000	0.943218	0.374604	0.355166	0.349019
221500	0.977977	0.29678	0.377298	0.359859
222000	0.94636	0.287167	0.341499	0.388113
222500	0.904401	0.293643	0.336196	0.348749
223000	0.940668	0.318896	0.34749	0.390571
223500	0.910158	0.329568	0.332109	0.361143
224000	0.916262	0.357538	0.313417	0.363456
224500	0.945598	0.34973	0.356322	0.380751
225000	0.912837	0.335089	0.367413	0.369264
225500	0.877835	0.343368	0.345506	0.356605
226000	0.8913	0.301424	0.324051	0.356625
226500	0.919828	0.295243	0.315897	0.390366
227000	0.959122	0.342077	0.305503	0.357839
227500	0.920951	0.343901	0.316203	0.348423
228000	0.887997	0.373961	0.323423	0.338294
228500	0.835701	0.296845	0.327432	0.36573
229000	0.845926	0.323316	0.345391	0.357723
229500	0.983991	0.316934	0.340771	0.36008
230000	0.898388	0.306156	0.305702	0.381076
230500	0.864409	0.31382	0.368348	0.36263
231000	0.922389	0.329083	0.324857	0.360776
231500	0.840131	0.366965	0.319251	0.343065
232000	0.949925	0.295465	0.314304	0.373827
232500	0.983325	0.304196	0.317433	0.352363
233000	0.875358	0.331595	0.3175	0.381655
233500	0.906024	0.318394	0.32468	0.380866
234000	0.818789	0.32494	0.336568	0.350075
234500	0.907199	0.29401	0.368837	0.356577
235000	0.826323	0.308257	0.369993	0.357341
235500	0.875898	0.276892	0.376669	0.358384
236000	0.883152	0.296433	0.389364	0.389419
236500	0.923488	0.298958	0.376966	0.363381
237000	0.930126	0.311652	0.345138	0.368627
237500	0.91811	0.319617	0.339586	0.367135
238000	0.925655	0.325016	0.359696	0.372025
238500	0.873588	0.347917	0.330828	0.38097
239000	0.987591	0.305606	0.369641	0.345863
239500	0.903507	0.305394	0.339434	0.358741
240000	0.842359	0.321128	0.319618	0.385379
240500	0.934412	0.32255	0.338595	0.362181
241000	0.912178	0.324064	0.327979	0.291313
241500	0.898969	0.288147	0.331412	0.312068
242000	0.935424	0.326517	0.367071	0.297196
242500	0.967361	0.356288	0.354111	0.363204
243000	0.939983	0.34124	0.420513	0.445018
243500	0.938608	0.329212	0.420677	0.38108
244000	0.891066	0.316682	0.360777	0.35359
244500	0.992439	0.354315	0.38953	0.362672
245000	0.928679	0.314138	0.365809	0.373849
245500	0.868871	0.336955	0.39296	0.375011
246000	0.91339	0.34682	0.445359	0.347935
246500	0.932531	0.331193	0.458729	0.415853
247000	0.839396	0.363949	0.477402	0.511166
247500	0.82072	0.346545	0.457587	0.524599
248000	0.800044	0.374384	0.431502	0.461914
248500	0.789346	0.331514	0.44666	0.55128
249000	0.858645	0.343423	0.491563	0.535828
249500	0.875814	0.330356	0.42993	0.479382
250000	0.831183	0.396819	0.371192	0.601956
250500	0.965105	0.36164	0.401531	0.4844
251000	0.92936	0.38073	0.393922	0.503178
251500	0.876329	0.335114	0.402675	0.596867
252000	0.849517	0.394014	0.407675	0.588283
252500	0.844445	0.348614	0.412328	0.455558
253000	0.922028	0.346786	0.434885	0.514212
253500	0.919542	0.364854	0.416304	0.551085
254000	0.856003	0.368638	0.383922	0.538648
254500	0.958325	0.384545	0.377347	0.587179
255000	0.925324	0.351863	0.412113	0.509718
255500	0.972907	0.313574	0.445143	0.509038
256000	0.976715	0.350807	0.407476	0.493514
256500	0.953772	0.382795	0.383287	0.463419
257000	0.915643	0.382388	0.36335	0.458934
257500	0.943626	0.372669	0.430201	0.443429
258000	0.9302	0.362561	0.411072	0.513701
258500	0.955727	0.40505	0.393246	0.466272
259000	0.910183	0.357955	0.386413	0.456544
259500	0.82471	0.347861	0.407321	0.54776
260000	1.03213	0.351011	0.379923	0.508046
260500	0.906873	0.35907	0.394233	0.518997
261000	1.0606	0.309173	0.395662	0.599892
261500	0.961404	0.356778	0.415907	0.470435
262000	0.8262	0.346282	0.448786	0.514481
262500	0.958117	0.38584	0.345898	0.518405
263000	0.938819	0.333336	0.391825	0.50829
263500	0.983331	0.368696	0.387997	0.494215
264000	0.983653	0.364951	0.385972	0.551249
264500	0.869919	0.388515	0.401939	0.524918
265000	0.89012	0.37052	0.41573	0.45659
265500	0.880413	0.341072	0.37846	0.54655
266000	0.934545	0.348521	0.35454	0.481465
266500	1.00695	0.36959	0.409091	0.534944
267000	0.943944	0.341336	0.363537	0.577709
267500	0.948713	0.345655	0.412268	0.552139
268000	0.948672	0.353965	0.395632	0.562565
268500	0.919617	0.369466	0.458063	0.586469
269000	0.890749	0.385174	0.358102	0.558287
269500	0.910401	0.354404	0.388057	0.509124
270000	0.846546	0.350628	0.459979	0.566219
270500	0.886038	0.361967	0.442839	0.490741
271000	0.941958	0.360641	0.418908	0.521619
271500	0.896535	0.375627	0.408809	0.485275
272000	0.900062	0.360472	0.480267	0.44523
272500	0.834625	0.370036	0.348356	0.450556
273000	0.897974	0.374792	0.403283	0.41685
273500	0.91489	0.379843	0.411581	0.438381
274000	0.877251	0.324988	0.395669	0.437904
274500	0.933157	0.394416	0.387697	0.397613
275000	0.898292	0.339507	0.327501	0.391164
275500	0.863067	0.391523	0.372174	0.41334
276000	0.890376	0.405769	0.403435	0.476888
276500	0.933178	0.331899	0.401332	0.463481
277000	0.895236	0.367284	0.354748	0.487743
277500	0.905741	0.409581	0.360803	0.469334
278000	0.885907	0.380881	0.421441	0.524549
278500	0.921368	0.365967	0.352405	0.490884
279000	0.921209	0.377835	0.363279	0.538559
279500	0.881453	0.38326	0.367945	0.541897
280000	0.858998	0.372184	0.343838	0.598583
280500	0.900688	0.350912	0.397278	0.524599
281000	0.825996	0.390295	0.414122	0.523132
281500	0.934908	0.397557	0.379153	0.526895
282000	0.900566	0.339673	0.443608	0.487511
282500	0.913213	0.377553	0.442067	0.490714
283000	0.902313	0.3665	0.478227	0.563873
283500	0.886951	0.320957	0.435629	0.521137
284000	0.864058	0.358526	0.458871	0.492588
284500	0.879463	0.374534	0.38729	0.53083
285000	0.929965	0.366506	0.350201	0.485426
285500	0.911196	0.380418	0.435248	0.510717
286000	0.886587	0.364297	0.386241	0.507784
286500	0.915028	0.370983	0.438297	0.522331
287000	0.900118	0.353701	0.378124	0.505348
	Second run
time (ps)	Outer pair	Inner pair	Inner pair	Outer pair
50000	0.437864	0.332052	0.362978	0.347612
50500	0.429053	0.31961	0.358044	0.357794
51000	0.469172	0.35525	0.350913	0.351895
51500	0.465924	0.336792	0.345433	0.436014
52000	0.451497	0.339992	0.364876	0.468324
52500	0.475428	0.329377	0.365446	0.383634
53000	0.467362	0.342968	0.354299	0.393686
53500	0.47042	0.330655	0.347333	0.363047
54000	0.514654	0.355847	0.334625	0.39612
54500	0.494443	0.34283	0.344846	0.387995
55000	0.490078	0.344833	0.350847	0.444834
55500	0.47366	0.333494	0.360664	0.355163
56000	0.425969	0.372853	0.357446	0.371725
56500	0.498814	0.31582	0.369959	0.373303
57000	0.451452	0.347872	0.36364	0.359104
57500	0.501089	0.327033	0.368843	0.391421
58000	0.4777	0.365091	0.349348	0.383329
58500	0.462241	0.357254	0.357545	0.368658
59000	0.431708	0.342367	0.377623	0.386941
59500	0.453803	0.330336	0.365499	0.451988
60000	0.443524	0.336561	0.366433	0.408148
60500	0.501401	0.395729	0.364108	0.388186
61000	0.452612	0.324427	0.355393	0.413112
61500	0.45962	0.333601	0.346253	0.421171
62000	0.449379	0.354218	0.338076	0.403168
62500	0.473576	0.336689	0.373145	0.419843
63000	0.436654	0.36018	0.365919	0.371385
63500	0.484829	0.339244	0.369581	0.381347
64000	0.479106	0.349294	0.338217	0.365068
64500	0.493205	0.352587	0.329302	0.367361
65000	0.485678	0.368426	0.389158	0.384905
65500	0.468137	0.335811	0.357475	0.345074
66000	0.447493	0.327424	0.347313	0.35479
66500	0.405649	0.373029	0.349599	0.326497
67000	0.418951	0.321736	0.382917	0.355909
67500	0.436826	0.339102	0.333316	0.378311
68000	0.423743	0.366888	0.33856	0.350513
68500	0.438522	0.360952	0.351522	0.353398
69000	0.472915	0.333607	0.35257	0.360924
69500	0.527415	0.359468	0.352443	0.372333
70000	0.42119	0.322311	0.38041	0.374221
70500	0.491438	0.34973	0.366586	0.39067
71000	0.494837	0.346252	0.359802	0.383905
71500	0.485676	0.331306	0.352428	0.329143
72000	0.48059	0.332667	0.365385	0.373715
72500	0.421499	0.33675	0.365578	0.35943
73000	0.420875	0.324513	0.372055	0.35213
73500	0.482159	0.346487	0.356255	0.374261
74000	0.429235	0.335335	0.381114	0.359714
74500	0.462861	0.36059	0.370793	0.365404
75000	0.399877	0.336617	0.352828	0.386192
75500	0.454881	0.332558	0.372227	0.366853
76000	0.377338	0.337645	0.35555	0.367298
76500	0.484089	0.331188	0.353197	0.337584
77000	0.466052	0.328771	0.347388	0.394929
77500	0.516333	0.317713	0.372444	0.370657
78000	0.518349	0.34123	0.383503	0.333729
78500	0.469647	0.355322	0.342532	0.354866
79000	0.477461	0.346714	0.327326	0.381452
79500	0.509875	0.347253	0.353869	0.343085
80000	0.505913	0.331225	0.356008	0.370811
80500	0.443271	0.340117	0.359343	0.346577
81000	0.479759	0.356443	0.366948	0.365669
81500	0.450501	0.334659	0.358367	0.342575
82000	0.5458	0.337079	0.351203	0.339658
82500	0.468623	0.341046	0.363012	0.369078
83000	0.48513	0.35508	0.383346	0.346675
83500	0.418962	0.334426	0.375424	0.411307
84000	0.361854	0.338086	0.392431	0.367893
84500	0.404062	0.334209	0.354623	0.343694
85000	0.416797	0.346578	0.376275	0.347388
85500	0.504158	0.332268	0.36804	0.355449
86000	0.502499	0.313614	0.361301	0.341252
86500	0.447483	0.35767	0.353083	0.38951
87000	0.42926	0.330585	0.348058	0.361543
87500	0.434054	0.328037	0.377653	0.369773
88000	0.547055	0.34849	0.388306	0.335181
88500	0.405684	0.355852	0.348409	0.425005
89000	0.461309	0.349458	0.375029	0.366994
89500	0.443485	0.344622	0.369358	0.342592
90000	0.461	0.352934	0.349165	0.353983
90500	0.430176	0.353878	0.33921	0.355161
91000	0.481794	0.352326	0.381054	0.336989
91500	0.479591	0.350379	0.345908	0.326526
92000	0.464257	0.339943	0.37843	0.365448
92500	0.49018	0.332199	0.376609	0.354684
93000	0.449761	0.345455	0.360847	0.34382
93500	0.433901	0.310666	0.385398	0.347412
94000	0.446035	0.348806	0.372269	0.378196
94500	0.428428	0.36254	0.370214	0.34332
95000	0.462065	0.315852	0.362327	0.337714
95500	0.537208	0.34089	0.355414	0.352694
96000	0.516106	0.326056	0.355131	0.389915
96500	0.468281	0.348627	0.363243	0.355138
97000	0.519566	0.331305	0.360348	0.391332
97500	0.470877	0.349508	0.356788	0.3776
98000	0.484465	0.347336	0.351838	0.350872
98500	0.391647	0.340913	0.35223	0.364863
99000	0.460271	0.345893	0.385187	0.378187
99500	0.485083	0.336461	0.391095	0.422079
100000	0.471077	0.340129	0.371688	0.356515
100500	0.475636	0.346845	0.395954	0.370685
101000	0.513251	0.367147	0.35381	0.427294
101500	0.500392	0.317878	0.354606	0.370031
102000	0.380682	0.314779	0.363404	0.389562
102500	0.396179	0.357588	0.364753	0.371442
103000	0.414487	0.373542	0.360733	0.41821
103500	0.327669	0.32227	0.360832	0.382467
104000	0.430742	0.336718	0.367646	0.393159
104500	0.433894	0.324961	0.360012	0.331713
105000	0.434001	0.338081	0.383377	0.399325
105500	0.411443	0.333566	0.377648	0.370008
106000	0.431989	0.335958	0.36276	0.353529
106500	0.455298	0.359888	0.346485	0.343898
107000	0.402749	0.343919	0.366953	0.372835
107500	0.461639	0.368944	0.385226	0.377742
108000	0.445385	0.353121	0.381475	0.36873
108500	0.367097	0.353267	0.35757	0.377846
109000	0.330486	0.330454	0.346127	0.361823
109500	0.343578	0.305024	0.386228	0.405592
110000	0.326607	0.380972	0.356834	0.395869
110500	0.325204	0.362037	0.357903	0.414361
111000	0.351285	0.358747	0.377085	0.387402
111500	0.33921	0.368347	0.375882	0.421151
112000	0.313968	0.36646	0.369762	0.360152
112500	0.327008	0.39688	0.386972	0.387587
113000	0.325002	0.368225	0.368767	0.392084
113500	0.343058	0.438083	0.37166	0.371246
114000	0.359932	0.392382	0.351376	0.330938
114500	0.37497	0.382609	0.373109	0.364925
115000	0.373453	0.40893	0.382245	0.416703
115500	0.343164	0.366878	0.388133	0.378992
116000	0.357145	0.375382	0.377903	0.370611
116500	0.355606	0.381241	0.377694	0.354402
117000	0.380675	0.395861	0.362893	0.461784
117500	0.395864	0.363534	0.380588	0.377064
118000	0.341011	0.387124	0.370488	0.421518
118500	0.313405	0.339562	0.379678	0.409689
119000	0.32324	0.371	0.394471	0.412754
119500	0.32642	0.384796	0.384901	0.436566
120000	0.349593	0.389127	0.371774	0.407608
120500	0.327612	0.371567	0.353861	0.420891
121000	0.350054	0.360791	0.357043	0.429949
121500	0.362145	0.378434	0.376993	0.437715
122000	0.33234	0.393419	0.383864	0.428756
122500	0.34068	0.349761	0.382847	0.376019
123000	0.35073	0.378899	0.358945	0.437126
123500	0.348279	0.384538	0.37382	0.421671
124000	0.369829	0.415957	0.38918	0.387151
124500	0.356663	0.359536	0.363281	0.421734
125000	0.376194	0.370907	0.360084	0.457714
125500	0.335549	0.375304	0.368944	0.434814
126000	0.389659	0.372904	0.368596	0.439954
126500	0.352541	0.367888	0.371042	0.474959
127000	0.329766	0.416278	0.383029	0.394422
127500	0.374425	0.371614	0.350665	0.47507
128000	0.31883	0.348863	0.368401	0.51075
128500	0.435737	0.395484	0.381875	0.537726
129000	0.419297	0.378693	0.369439	0.570748
129500	0.353849	0.381455	0.35639	0.585962
130000	0.334104	0.396892	0.381582	0.521652
130500	0.372765	0.36699	0.359792	0.468861
131000	0.338011	0.37342	0.366543	0.438391
131500	0.33746	0.365297	0.383456	0.418473
132000	0.354942	0.38783	0.364843	0.45568
132500	0.340383	0.391708	0.335171	0.470693
133000	0.439258	0.340602	0.356873	0.394184
133500	0.337423	0.363342	0.370087	0.414703
134000	0.426764	0.34962	0.337815	0.472434
134500	0.43234	0.37778	0.376935	0.482285
135000	0.435831	0.36914	0.348943	0.511173
135500	0.46234	0.417455	0.347985	0.462174
136000	0.426961	0.38098	0.360575	0.400159
136500	0.469311	0.361855	0.369939	0.500885
137000	0.413229	0.364602	0.370901	0.466332
137500	0.506862	0.456013	0.367364	0.415567
138000	0.470267	0.397975	0.361527	0.431595
138500	0.422882	0.344019	0.390737	0.477634
139000	0.479183	0.392642	0.362275	0.389597
139500	0.457667	0.367578	0.383791	0.3702
140000	0.461836	0.361087	0.388323	0.395932
140500	0.358119	0.392064	0.396853	0.415588
141000	0.350142	0.366374	0.379034	0.39706
141500	0.345583	0.40681	0.396862	0.414957
142000	0.364706	0.396246	0.382892	0.444985
142500	0.340625	0.37289	0.369712	0.40458
143000	0.386853	0.38092	0.348329	0.439078
143500	0.384481	0.37207	0.395877	0.413566
144000	0.326748	0.377806	0.378801	0.444684
144500	0.358702	0.42606	0.346894	0.424852
145000	0.334737	0.382644	0.389399	0.441154
145500	0.345831	0.400745	0.388824	0.368976
146000	0.339113	0.377429	0.397218	0.396556
146500	0.321311	0.422112	0.354899	0.396615
147000	0.327174	0.377303	0.349147	0.405638
147500	0.326599	0.363992	0.353085	0.43154
148000	0.446306	0.547033	0.401626	0.429176
148500	0.329653	0.561708	0.382774	0.473599
149000	0.341317	0.358039	0.383907	0.442733
149500	0.396904	0.386558	0.39192	0.468774
150000	0.346099	0.373808	0.398081	0.465546
150500	0.321476	0.383693	0.378174	0.401151
151000	0.334363	0.371357	0.350078	0.462626
151500	0.322526	0.379378	0.373529	0.45478
152000	0.334551	0.351902	0.404886	0.527703
152500	0.339246	0.403782	0.374829	0.396813
153000	0.32878	0.404151	0.382965	0.402059
153500	0.342753	0.360737	0.399407	0.401171
154000	0.345069	0.378459	0.379923	0.428299
154500	0.331035	0.397711	0.367875	0.408016
155000	0.317983	0.359163	0.408452	0.424445
155500	0.339041	0.374301	0.368842	0.434447
156000	0.34187	0.367599	0.391105	0.429494
156500	0.351878	0.369387	0.386657	0.440908
157000	0.429098	0.363235	0.366639	0.429238
157500	0.331252	0.387784	0.396026	0.44542
158000	0.461333	0.392091	0.37017	0.421893
158500	0.330397	0.356851	0.39563	0.391963
159000	0.380624	0.376901	0.38878	0.407666
159500	0.365762	0.376509	0.37369	0.423793
160000	0.336438	0.344853	0.383845	0.440078
160500	0.32923	0.372498	0.368722	0.427135
161000	0.369491	0.376881	0.358489	0.398624
161500	0.496598	0.381243	0.374109	0.394217
162000	0.419604	0.372379	0.362309	0.482081
162500	0.419626	0.340318	0.349343	0.418808
163000	0.328206	0.377185	0.378203	0.486319
163500	0.364287	0.377532	0.375251	0.449318
164000	0.334641	0.391644	0.35307	0.410931
164500	0.332809	0.369167	0.379468	0.4221
165000	0.373946	0.373305	0.408716	0.401526
165500	0.323961	0.372441	0.387623	0.4339
166000	0.347477	0.356563	0.382115	0.424464
166500	0.36529	0.359953	0.376866	0.379979
167000	0.343948	0.411984	0.373186	0.393226
167500	0.29627	0.365471	0.372435	0.377529
168000	0.315426	0.371	0.361409	0.412239
168500	0.320141	0.378195	0.394253	0.390919
169000	0.318901	0.350111	0.3625	0.41695
169500	0.363351	0.350369	0.392109	0.396772
170000	0.329943	0.39202	0.372328	0.388098
170500	0.347672	0.404721	0.389097	0.40595
171000	0.33995	0.371902	0.371336	0.406334
171500	0.32191	0.372964	0.360865	0.427436
172000	0.367668	0.37047	0.389351	0.379439
172500	0.318916	0.360322	0.381271	0.410041
173000	0.327655	0.396905	0.387038	0.387242
173500	0.371677	0.37508	0.368248	0.393979
174000	0.337807	0.379718	0.361576	0.386087
174500	0.301784	0.382069	0.356404	0.422766
175000	0.348199	0.335636	0.346092	0.411884
175500	0.339502	0.378948	0.371009	0.348346
176000	0.328579	0.385274	0.294099	0.444244
176500	0.333635	0.378284	0.377072	0.435413
177000	0.330107	0.376809	0.373145	0.378162
177500	0.309995	0.367159	0.378457	0.427967
178000	0.312832	0.322682	0.370084	0.485128
178500	0.330374	0.397754	0.409244	0.398751
179000	0.321481	0.374501	0.389049	0.377717
179500	0.329265	0.379613	0.375677	0.409563
180000	0.321363	0.380533	0.390321	0.422813
180500	0.365632	0.372325	0.360339	0.405046
181000	0.343073	0.401388	0.364591	0.423577
181500	0.340916	0.400998	0.365469	0.395485
182000	0.348548	0.377838	0.387775	0.399083
182500	0.31774	0.365397	0.370772	0.446912
183000	0.340493	0.41067	0.38386	0.416807
183500	0.317224	0.367056	0.375047	0.441043
184000	0.33628	0.350955	0.391013	0.426411
184500	0.355189	0.378442	0.344396	0.396836
185000	0.481277	0.363317	0.35232	0.440032
185500	0.441918	0.381732	0.372139	0.391722
186000	0.397652	0.376813	0.308186	0.459082
186500	0.29713	0.368125	0.319	0.397281
187000	0.440232	0.379658	0.35475	0.454123
187500	0.401886	0.367904	0.304534	0.432806
188000	0.401809	0.410408	0.311796	0.408113
188500	0.556213	0.389568	0.307206	0.392045
189000	0.578376	0.389172	0.300168	0.390654
189500	0.654161	0.390671	0.37091	0.422413
190000	0.454809	0.390164	0.381453	0.432911
190500	0.576994	0.384626	0.379263	0.389647
191000	0.563708	0.404961	0.357167	0.408923
191500	0.454202	0.373672	0.3987	0.424065
192000	0.486852	0.383597	0.428814	0.368567
192500	0.467065	0.35042	0.389851	0.422635
193000	0.54628	0.368769	0.373749	0.346205
193500	0.555535	0.376478	0.373806	0.385224
194000	0.544999	0.405865	0.398862	0.44915
194500	0.432586	0.368206	0.377071	0.41316
195000	0.493465	0.390384	0.369714	0.465924
195500	0.442493	0.375262	0.373354	0.391118
196000	0.479428	0.38983	0.355423	0.438948
196500	0.456548	0.372781	0.343939	0.444008
197000	0.475315	0.382057	0.360709	0.472639
197500	0.415564	0.337132	0.387236	0.462438
198000	0.43165	0.371329	0.348836	0.414005
198500	0.422591	0.372686	0.359298	0.429648
199000	0.454998	0.37785	0.394291	0.404121
199500	0.46371	0.362941	0.358995	0.439348
200000	0.456758	0.361387	0.383844	0.384503
200500	0.365752	0.346824	0.355892	0.410433
201000	0.432356	0.383296	0.364707	0.437204
201500	0.408434	0.403745	0.393565	0.392551
202000	0.406273	0.37372	0.368207	0.390089
202500	0.459844	0.376623	0.398685	0.439437
203000	0.449629	0.396018	0.374171	0.43875
203500	0.540423	0.388367	0.357441	0.489443
204000	0.453547	0.37178	0.344194	0.453435
204500	0.423403	0.385444	0.382876	0.434441
205000	0.486061	0.395413	0.370713	0.425265
205500	0.389357	0.341287	0.362445	0.399057
206000	0.476962	0.368173	0.323463	0.425308
206500	0.441048	0.37892	0.369999	0.416134
207000	0.488372	0.350856	0.382554	0.454908
207500	0.446085	0.369903	0.368808	0.424518
208000	0.496504	0.387404	0.377621	0.41469
208500	0.500492	0.381736	0.356673	0.365769
209000	0.580593	0.354619	0.375644	0.356379
209500	0.604685	0.38448	0.374717	0.442976
210000	0.582991	0.378933	0.365855	0.424987
210500	0.640295	0.380832	0.379692	0.429501
211000	0.673236	0.345983	0.395416	0.374389
211500	0.592525	0.417424	0.417853	0.35172
212000	0.614096	0.382561	0.369262	0.382359
212500	0.556063	0.373125	0.377172	0.407343
213000	0.60542	0.385294	0.362301	0.353186
213500	0.540796	0.400057	0.345404	0.392726
214000	0.539553	0.371248	0.358299	0.399159
214500	0.531323	0.335557	0.346632	0.419844
215000	0.495634	0.401636	0.371928	0.412482
215500	0.515294	0.40476	0.370731	0.401388
216000	0.496192	0.423638	0.374395	0.420077
216500	0.576336	0.37916	0.353571	0.425205
217000	0.469165	0.395934	0.361382	0.381074
217500	0.5739	0.416638	0.376772	0.408179
218000	0.566379	0.372531	0.383189	0.399775
218500	0.594603	0.371988	0.369385	0.394976
219000	0.469119	0.37882	0.369982	0.403684
219500	0.500531	0.379989	0.36425	0.392605
220000	0.509592	0.454433	0.363576	0.403627
220500	0.475023	0.470926	0.365911	0.368632
221000	0.499473	0.358059	0.363499	0.409246
221500	0.460267	0.391871	0.377718	0.415343
222000	0.458554	0.377256	0.363402	0.376072
222500	0.446016	0.3925	0.373909	0.393561
223000	0.405638	0.36962	0.382556	0.409762
223500	0.431989	0.399785	0.355441	0.377148
224000	0.500104	0.401325	0.359739	0.377695
224500	0.502055	0.396095	0.365987	0.409444
225000	0.5065	0.413809	0.360199	0.372977
225500	0.504617	0.426772	0.355171	0.38658
226000	0.47686	0.357042	0.38333	0.432032
226500	0.449731	0.383957	0.367746	0.403556
227000	0.424159	0.404056	0.385371	0.47366
227500	0.394036	0.37185	0.368201	0.423784
228000	0.432198	0.423359	0.362629	0.436469
228500	0.519245	0.415173	0.389049	0.378661
229000	0.506548	0.411104	0.396682	0.375623
229500	0.514377	0.371454	0.363003	0.389052
230000	0.495978	0.400155	0.361078	0.495923
230500	0.418488	0.422521	0.387706	0.400403
231000	0.440632	0.38465	0.390142	0.429748
231500	0.412815	0.388588	0.383329	0.4339
232000	0.387239	0.352374	0.381928	0.480804
232500	0.375192	0.408189	0.376148	0.436069
233000	0.381283	0.367283	0.358218	0.410523
233500	0.438307	0.335681	0.370004	0.431447
234000	0.446987	0.367147	0.407746	0.399976
234500	0.493685	0.381612	0.353933	0.46371
235000	0.389994	0.390517	0.357232	0.423433
235500	0.407132	0.415477	0.339326	0.357867
236000	0.497409	0.373843	0.379102	0.390411
236500	0.427006	0.391033	0.355942	0.394753
237000	0.520566	0.360477	0.341653	0.393545
237500	0.372275	0.40366	0.381325	0.379288
238000	0.49446	0.391042	0.403819	0.40331
238500	0.394777	0.383071	0.376555	0.392409
239000	0.374457	0.36189	0.379004	0.386331
239500	0.360925	0.378052	0.379609	0.425483
240000	0.43448	0.398484	0.36124	0.408792
240500	0.401646	0.389034	0.350104	0.459525
241000	0.40929	0.377717	0.357494	0.409924
241500	0.360627	0.398918	0.4302	0.384303
242000	0.365378	0.384916	0.375914	0.427637
242500	0.326172	0.391651	0.362969	0.401108
243000	0.349384	0.347117	0.384091	0.419963
243500	0.330734	0.358305	0.376237	0.374617
244000	0.34131	0.355218	0.370939	0.411052
244500	0.389106	0.375856	0.372773	0.343308
245000	0.387384	0.4178	0.369651	0.391137
245500	0.38974	0.399238	0.356999	0.411394
246000	0.366389	0.377387	0.347676	0.397378
246500	0.377578	0.37681	0.36411	0.38837
247000	0.374311	0.36296	0.318959	0.445831
247500	0.400851	0.380736	0.37587	0.387758
248000	0.31545	0.366369	0.356528	0.42989
248500	0.325846	0.351911	0.351135	0.414332
249000	0.377582	0.393863	0.372125	0.456351
249500	0.33051	0.370476	0.372864	0.427884
250000	0.325918	0.394511	0.353822	0.387986
250500	0.320622	0.407716	0.382019	0.359092
251000	0.385861	0.354857	0.407355	0.389187
251500	0.390596	0.402155	0.357045	0.427547
252000	0.350641	0.380071	0.360277	0.354671
252500	0.344922	0.36793	0.388288	0.41127
253000	0.328327	0.390443	0.353305	0.436018
253500	0.329856	0.413625	0.347841	0.412388
254000	0.33604	0.373417	0.376019	0.392737
254500	0.382525	0.366144	0.399159	0.403473
255000	0.409833	0.384851	0.366389	0.428252
255500	0.343393	0.375484	0.402081	0.413174
256000	0.365538	0.399745	0.346752	0.418067
256500	0.370259	0.367378	0.387108	0.430465
257000	0.346194	0.393245	0.354181	0.45247
257500	0.350557	0.378678	0.37535	0.451107
258000	0.384458	0.426732	0.365258	0.420971
258500	0.378029	0.373657	0.36973	0.387736
259000	0.380845	0.382518	0.367331	0.426576
259500	0.325474	0.379904	0.381295	0.404998
260000	0.358229	0.411656	0.351471	0.422936
260500	0.392191	0.362383	0.360806	0.482905
261000	0.367316	0.388892	0.36239	0.403206
261500	0.361105	0.38882	0.369764	0.454712
262000	0.354825	0.377558	0.344495	0.394091
262500	0.34213	0.360128	0.381253	0.431442
263000	0.332296	0.406092	0.379266	0.421828
263500	0.397903	0.387452	0.347204	0.425793
264000	0.342314	0.391334	0.365068	0.37427
264500	0.369062	0.348222	0.385563	0.384321
265000	0.364429	0.322354	0.363737	0.400169
265500	0.375277	0.361538	0.356588	0.381033
266000	0.360917	0.375447	0.393087	0.464122
266500	0.366838	0.330661	0.4013	0.485868
267000	0.441987	0.376094	0.398339	0.439827
267500	0.364207	0.372578	0.407924	0.407757

## Sheet: Figure 4h
Sytox Green S.simulans									DISC2(5) S.simulans
Time (min)	Sans antibiotic	Vancomycin	Plectasin	Hypeptin	Teixobactin	Nisin			Time (min)	Sans antibiotic	Vancomycin	Plectasin	Hypeptin	Teixobactin	Nisin
0.0025	16.9581	28.8054	31.2703	26.3816	35.3644	25.9865			0.0025	89.4173	52.729	76.0148	85.5648	106.354	122.162
0.0075	17.6732	30.2711	31.3112	26.586	34.9748	25.4693			0.0075	86.0337	57.2377	73.2984	84.3197	100.733	116.984
0.0125	16.5001	29.3365	30.8968	24.536	35.9163	25.5652			0.0125	88.6724	53.5041	73.0544	81.7496	101.852	120.767
0.0175	16.8924	28.9845	30.9235	25.4429	35.4956	25.356			0.0175	86.9425	52.7082	75.1637	81.7585	101.582	118.435
0.0225	16.9322	28.5679	30.9137	27.7237	35.8137	25.0144			0.0225	84.6683	56.9337	75.8643	79.0395	103.057	117.642
0.0275	18.6502	30.4204	31.9432	26.9827	36.1222	27.3158			0.0275	85.3298	55.0026	72.1991	79.0587	103.376	119.505
0.0325	17.7728	30.1463	32.2678	25.9879	36.1093	27.5199			0.0325	83.753	57.2933	74.2745	83.0584	98.3584	116.354
0.0375	16.5124	36.72	29.6236	25.5195	35.0999	25.7778			0.0375	86.6032	55.0875	73.1441	83.869	104.341	117.314
0.0425	16.84	30.8703	31.7202	27.0323	35.8027	24.284			0.0425	85.2659	56.485	74.5358	76.178	102.257	117.24
0.0475	17.4143	30.5889	30.9744	26.8825	35.1615	25.8604			0.0475	86.8999	54.8864	73.4767	79.9589	105.353	113.368
0.0525	17.8213	30.3531	30.8976	27.9196	37.5529	25.7594			0.0525	81.1688	56.8671	73.8147	81.8392	102.665	116.534
0.0575	17.8034	32.0122	31.4143	25.5714	34.1299	25.7908			0.0575	82.9674	55.2004	73.9298	79.7502	107.582	114.822
0.0625	17.9098	30.5751	31.806	26.7405	35.7821	25.1989			0.0625	85.2886	54.4367	73.0557	80.267	105.159	113.475
0.0675	17.6483	32.836	32.9504	29.4001	34.833	26.6983			0.0675	82.2996	57.9375	76.1673	80.0663	107.386	110.891
0.0725	17.2431	30.5882	30.3148	25.1081	35.7777	26.4965			0.0725	82.137	56.2244	73.6785	81.7273	109.673	120.856
0.0775	17.5722	30.744	30.9734	26.3416	35.926	26.7925			0.0775	84.7434	55.1592	74.5472	81.7152	102.817	113.928
0.0825	19.0392	30.2693	31.2944	25.5469	36.891	27.1143			0.0825	84.4268	55.6095	72.8928	82.054	100.336	115.449
0.0875	16.1307	30.4809	30.4317	28.0238	38.2055	24.3298			0.0875	84.3676	55.5456	74.9989	81.0187	102.989	114.124
0.0925	17.6502	32.3434	29.8991	26.5593	37.2209	26.525			0.0925	80.3116	55.6626	72.9354	83.7465	102	113.568
0.0975	16.7994	32.9001	32.4272	27.0287	38.4337	26.4422			0.0975	81.8625	54.8514	72.1984	84.6322	101.462	115.294
0.1025	16.4254	32.2441	30.9701	27.5106	36.1689	26.573			0.1025	84.3171	56.88	72.719	82.7753	104.553	113.515
0.1075	17.7429	31.4629	31.5317	26.2239	37.1762	24.6896			0.1075	87.9431	55.0382	75.1981	78.6618	100.927	112.032
0.1125	17.5241	28.6905	30.01	27.932	37.2557	23.9012			0.1125	82.4978	56.68	74.7044	80.8398	103.04	114.941
0.1175	17.6035	31.2989	31.1542	26.8388	36.8598	26.8488			0.1175	82.6885	54.2663	74.2503	79.19	101.356	109.863
0.1225	17.8604	32.4126	31.3496	26.5121	39.3236	26.4748			0.1225	82.7805	56.8653	72.1454	78.8624	102.621	109.468
0.1275	17.496	33.1422	31.6115	26.3546	38.427	24.9998			0.1275	84.2105	55.4774	75.3748	74.4851	104.431	111.885
0.1325	16.1882	32.0399	30.7975	27.1254	36.2126	25.243			0.1325	85.9999	54.1913	76.1618	82.4173	106.998	109.965
0.1375	18.0053	31.0905	31.2704	24.4978	37.4217	26.1457			0.1375	86.6988	54.4149	73.5487	77.0819	105.406	112.489
0.1425	18.0423	31.1775	30.5101	25.8489	37.3468	28.6782			0.1425	83.3178	52.058	71.9536	79.537	104.019	114.718
0.1475	16.7372	30.1023	30.872	27.358	38.2654	25.6859			0.1475	84.9434	57.415	73.4834	77.685	105.651	105.832
0.1525	16.949	28.4223	31.394	26.5576	38.5376	28.2186			0.1525	85.4817	56.9846	72.6062	82.3336	104.395	111.798
0.1575	17.2924	31.7158	30.9922	28.4593	38.4312	26.6169			0.1575	80.2731	56.0103	75.4767	78.618	104.623	108.698
0.1625	17.4743	30.9746	31.3258	27.1752	39.0007	26.9199			0.1625	85.7709	54.5884	75.3751	79.2365	103.462	108.566
0.1675	17.8198	31.9234	31.6974	25.7139	38.3379	26.4757			0.1675	84.3584	55.2841	75.7393	78.3647	102.98	109.577
0.1725	16.451	31.3157	30.8353	24.7089	37.3349	26.6353			0.1725	82.5323	55.3556	71.9385	78.396	103.672	110.819
0.1775	17.0266	31.3369	31.4187	27.5174	37.836	26.8475			0.1775	84.7637	52.5289	75.7342	80.9044	103.851	111.054
0.1825	18.0821	31.7294	30.5711	29.1218	38.509	26.8604			0.1825	85.9361	56.3748	74.8877	79.993	106.297	111.942
0.1875	17.1091	31.5075	31.6278	28.1457	40.3653	27.5853			0.1875	85.1163	52.7829	72.3189	78.6032	101.607	108.714
0.1925	18.2612	29.7902	31.2923	27.7244	36.8365	25.0065			0.1925	85.1451	53.7601	74.2911	80.2578	105.89	105.957
0.1975	17.3997	30.4348	32.4133	26.913	38.5937	26.1208			0.1975	81.8893	54.7885	72.7556	80.7548	103.525	106.571
0.2025	17.8826	30.4281	32.2265	25.9315	37.9354	27.7013			0.2025	83.372	57.4965	74.156	76.5182	102.449	109.461
0.2075	17.9872	31.3886	31.1866	27.6221	36.1947	26.5294			0.2075	81.7832	52.2018	72.7486	77.5042	102.222	112.082
0.2125	17.686	30.8519	30.2115	28.8038	39.2201	25.96			0.2125	83.2984	54.8677	70.6758	79.4732	102.998	109.713
0.2175	17.7648	33.2589	31.9117	27.2962	37.4498	25.6038			0.2175	86.7006	52.6982	74.8891	77.4211	108.928	109.608
0.2225	17.6905	31.9793	30.5586	28.9484	38.545	27.4441			0.2225	82.5023	54.744	70.8103	80.3319	100.139	109.463
0.2275	17.1026	30.631	31.4592	26.4027	37.5045	25.2178			0.2275	82.1924	55.8267	71.6334	74.1441	105.11	111.915
0.2325	17.8826	33.1794	30.3327	27.9914	37.291	25.9153			0.2325	84.8491	56.8478	76.707	77.3294	105.475	103.787
0.2375	18.8975	29.82	30.9442	27.3372	38.1897	25.6057			0.2375	83.9762	55.7239	71.4849	81.3004	104.009	107.959
0.2425	17.7488	32.167	31.1154	27.9829	39.8344	26.2793			0.2425	83.4913	55.1338	70.6388	77.1634	102.522	104.245
0.2475	18.509	33.9302	30.5377	28.7537	38.7427	27.5533			0.2475	86.7817	53.5256	74.9107	75.1558	105.482	109.901
0.2525	17.1904	33.147	31.9785	29.4614	38.629	27.3509			0.2525	84.2747	53.8465	73.2077	78.8889	104.456	104.858
0.2575	18.8121	32.0791	30.7563	27.6689	38.3988	27.4437			0.2575	81.8986	54.9107	73.8007	80.0071	103.985	102.945
0.2625	17.223	31.5852	32.4811	28.4698	37.8046	28.7317			0.2625	83.3726	54.5941	73.6741	77.2134	104.011	107.555
0.2675	17.6069	31.4151	31.1322	28.6182	37.9724	26.0858			0.2675	83.1789	58.7783	75.5793	73.2808	106.131	106.211
0.2725	16.5903	29.8191	29.5221	26.447	38.48	26.8576			0.2725	83.1602	58.6035	73.1392	78.4357	101.226	106.077
0.2775	17.8717	31.7348	31.4568	28.3024	39.6417	26.1124			0.2775	82.4645	57.259	74.3655	76.1426	104.752	104.944
0.2825	16.5292	32.2003	30.7666	26.2079	38.0804	25.938			0.2825	84.7805	56.3788	73.4714	80.7103	103.749	106.612
0.2875	17.3041	33.683	31.5479	30.8916	38.7437	27.9699			0.2875	84.1447	53.6048	72.0375	77.9356	105.307	105.546
0.2925	17.6806	31.9596	31.7619	28.0718	38.7971	27.0063			0.2925	85.4178	57.2295	73.6553	77.2627	104.238	106.271
0.2975	17.6618	30.1245	31.8466	27.0278	38.6395	26.3524			0.2975	86.6094	53.2346	74.4734	76.0242	104.33	110.576
0.3025	17.8627	31.6103	30.6202	26.7403	39.1613	27.9032			0.3025	85.554	56.6316	72.6923	79.1389	100.018	102.663
0.3075	18.2316	29.593	31.4728	28.2115	40.0634	26.161			0.3075	77.4735	55.3266	75.3131	75.0899	103.764	106.794
0.3125	17.0549	31.3089	30.8578	29.5575	40.6051	24.9239			0.3125	84.9473	54.8012	73.2743	77.053	103.083	104.595
0.3175	18.0838	31.971	31.5642	26.8881	39.5657	26.5193			0.3175	83.4188	55.5383	75.1334	76.0724	103.241	102.737
0.3225	18.046	29.86	31.4698	29.0172	39.4785	27.0436			0.3225	81.9005	54.8275	71.7244	77.4294	107.574	105.904
0.3275	18.3798	30.6713	30.8369	28.0028	37.6973	27.7819			0.3275	83.1672	56.4861	73.1884	83.2547	105.169	106.464
0.3325	17.7621	33.9071	30.58	28.0014	39.9328	27.8653			0.3325	83.7114	56.3952	72.3161	76.5205	107.308	107.803
0.3375	18.8259	32.1823	31.1921	29.1332	39.5964	27.4929			0.3375	84.8119	54.1411	72.996	75.9572	102.252	106.707
0.3425	18.7441	32.1214	31.6746	29.4532	40.7413	27.8344			0.3425	82.8413	57.1569	75.8065	77.8598	104.776	103.196
0.3475	19.3083	29.3613	31.0391	26.9254	39.9427	26.8401			0.3475	87.2968	55.2723	72.0453	72.3273	109.662	100.789
0.3525	18.2667	32.3162	30.2877	27.3695	38.2076	27.6704			0.3525	79.6059	59.2266	73.6177	76.097	103.659	103.945
0.3575	17.1012	30.5048	31.1048	26.7275	39.4803	28.5971			0.3575	82.4505	57.486	72.9461	74.6134	103.296	103.026
0.3625	18.2657	29.0792	31.8059	26.5469	41.5743	27.5015			0.3625	84.5476	56.4037	70.5708	71.3994	107.821	103.337
0.3675	16.8534	30.9543	31.4989	29.4823	39.2707	27.1085			0.3675	85.3775	54.0039	70.6241	77.1784	102.79	104.943
0.3725	17.6288	31.33	30.433	26.6573	38.9843	27.0246			0.3725	80.1835	54.9252	73.8085	76.469	109.363	99.4806
0.3775	18.3061	31.4441	31.0201	28.5805	38.6075	27.8666			0.3775	82.7205	55.1536	73.8979	78.5788	107.439	105.798
0.3825	19.947	30.8907	31.5449	29.0734	41.027	28.555			0.3825	80.5753	52.6715	74.6674	75.1125	107.286	101.8
0.3875	16.783	31.933	31.5275	28.5442	39.4446	27.6364			0.3875	79.9438	52.4825	72.8989	70.9032	103.335	99.188
0.3925	17.6057	31.812	31.6498	27.6815	41.5518	26.8068			0.3925	83.048	56.0845	74.7601	74.0339	105.875	100.408
0.3975	18.6871	30.1997	31.7699	28.5847	38.368	28.1667			0.3975	87.5983	54.2816	72.4715	72.4605	103.552	103.75
0.4025	18.5287	30.7233	33.1355	27.5795	40.365	28.1428			0.4025	77.5454	56.4498	72.6857	77.0326	102.99	99.5772
0.4075	18.4153	31.4707	32.2639	28.8023	38.2098	26.3739			0.4075	87.0456	55.2519	72.2105	78.4305	103.037	104.081
0.4125	17.8684	32.3134	31.1966	28.4537	41.6888	26.1771			0.4125	82.653	54.0019	74.9206	75.144	103.618	101.534
0.4175	17.9092	30.3816	30.8901	28.5282	40.3279	25.3457			0.4175	83.3833	54.9142	72.2293	77.8748	109.065	98.6583
0.4225	19.4304	34.007	32.5966	26.9664	40.0102	27.483			0.4225	84.5561	55.7732	71.4774	77.1967	109.381	103.378
0.4275	17.1106	31.5141	33.4618	28.9963	39.3966	26.4506			0.4275	80.7622	56.5252	73.0706	77.1088	103.046	105.478
0.4325	17.8018	32.0895	32.1942	29.43	39.1887	27.6992			0.4325	80.116	55.7119	73.9653	74.469	106.912	98.1843
0.4375	17.7472	32.4948	31.4563	29.4232	38.8659	29.9662			0.4375	82.0257	53.2812	72.5691	76.6981	100.49	100.089
0.4425	15.9566	32.2862	32.3501	29.55	40.2722	28.8002			0.4425	83.2911	55.4853	71.1255	77.3013	108.723	99.2474
0.4475	18.3596	31.6093	31.0972	29.262	40.6758	26.7526			0.4475	78.4196	57.7836	69.5971	74.2839	106.153	106.206
0.4525	17.5171	28.5586	30.259	27.3539	39.6132	27.5353			0.4525	79.8924	55.6873	74.5199	75.8194	107.639	95.6915
0.4575	18.6753	30.5141	31.981	30.0915	39.0226	28.1961			0.4575	82.1118	55.1628	72.9904	77.5809	102.275	99.4657
0.4625	18.5692	31.518	31.6077	28.5549	41.8223	25.71			0.4625	82.4781	55.2123	72.3755	76.5122	102.241	99.7462
0.4675	18.0123	30.0787	31.4891	27.8872	41.8111	27.0141			0.4675	87.8705	58.4528	75.219	76.6683	101.563	98.0704
0.4725	16.4535	30.3441	31.694	28.0713	43.1438	27.8883			0.4725	84.2615	55.3319	71.6056	75.0176	107.215	99.3944
0.4775	18.3946	29.7801	31.6758	28.2757	41.6936	27.7882			0.4775	83.6482	53.0993	68.8538	75.6714	105.574	93.5488
0.4825	21.0213	30.6628	31.1212	28.9943	41.3104	28.7481			0.4825	83.0838	54.2468	72.773	77.3987	107.384	102.197
0.4875	17.5961	30.6688	32.7193	28.0335	41.5617	27.5086			0.4875	83.5418	57.5013	72.6002	75.6894	99.927	100.29
0.4925	17.0297	32.422	30.8894	27.4088	39.5885	27.1955			0.4925	79.9906	53.299	77.3079	77.0991	108.95	100.746
0.4975	17.529	30.7506	32.2191	28.0619	41.8573	29.5345			0.4975	85.6757	57.0689	74.4729	73.7538	104.516	98.6289
0.5025	17.7825	31.1021	32.9572	28.9471	41.0093	28.6985			0.5025	86.023	59.2947	72.0397	76.7049	103.226	98.3775
0.5075	16.7165	30.8144	31.8246	27.7469	41.5096	27.4394			0.5075	78.5207	55.2566	73.3969	74.4184	104.63	100.099
0.5125	18.3405	33.1901	31.6138	28.3788	40.4214	27.0059			0.5125	81.968	54.5559	73.1632	78.5623	108.684	98.5867
0.5175	17.7051	31.3738	33.0997	25.589	42.7016	28.0415			0.5175	84.794	55.2894	72.3626	77.4061	101.577	96.3002
0.5225	19.4216	32.0495	32.4103	27.9292	40.7202	27.584			0.5225	85.1478	55.2259	73.8036	73.6555	106.351	99.7477
0.5275	17.7747	30.1315	31.7455	28.7323	40.7608	28.0754			0.5275	83.5658	56.8642	73.0134	74.4412	105.172	96.8792
0.5325	18.4167	29.9447	32.2033	29.8276	41.823	28.9369			0.5325	81.1643	53.9633	72.0829	74.5871	101.503	97.5838
0.5375	17.0985	31.9712	32.7496	29.4834	39.8499	26.9891			0.5375	82.563	55.5896	72.1659	77.25	102.228	101.23
0.5425	18.5848	32.9357	32.8223	29.7399	41.1576	27.6953			0.5425	82.176	55.7666	74.1861	74.0185	103.164	98.776
0.5475	18.8485	31.6153	30.8133	26.0809	40.6184	26.5573			0.5475	80.7577	55.9582	73.1718	78.729	106.652	102.803
0.5525	19.8155	28.979	31.9859	27.2054	41.4917	27.4307			0.5525	82.148	59.6561	74.0365	74.9604	105.812	96.8973
0.5575	17.5274	29.8052	32.7022	27.9081	40.1099	27.6167			0.5575	82.5514	56.0392	73.9208	72.9462	99.8612	98.2637
0.5625	16.8942	31.8751	33.0128	26.8572	41.4662	27.091			0.5625	88.1525	57.6973	70.9076	76.5565	108.969	94.5617
0.5675	18.2988	31.7933	31.9226	28.141	40.5021	27.098			0.5675	86.0866	56.8791	73.29	76.3318	104.164	96.544
0.5725	18.7112	30.1648	31.493	27.3392	42.5966	27.6339			0.5725	82.9696	57.554	73.8043	77.744	106.68	95.6413
0.5775	18.3129	29.5032	31.1695	29.8695	42.5617	27.3834			0.5775	82.434	55.1067	74.5795	76.4129	106.932	94.8144
0.5825	17.5266	31.2994	32.0458	27.0998	41.1796	28.8808			0.5825	80.8806	54.271	72.6064	78.9416	110.632	100.098
0.5875	17.7178	29.2738	32.5385	28.4281	42.0572	28.0117			0.5875	79.6861	55.7719	72.7389	73.7311	104.761	96.7478
0.5925	19.0152	32.6098	30.5766	28.6931	39.6307	27.7297			0.5925	78.5856	57.5747	73.7904	75.1026	103.143	97.7185
0.5975	17.659	31.0163	31.109	28.257	41.3502	28.6892			0.5975	79.4855	57.1984	72.1195	75.8248	107.58	99.0983
0.6025	17.4909	29.6298	31.2702	27.4831	41.398	27.7476			0.6025	85.1171	56.2343	73.8004	76.6382	104.814	98.643
0.6075	18.9507	32.3657	31.0462	30.6046	43.7445	27.0332			0.6075	85.216	57.3774	70.0888	74.2373	105.275	99.2011
0.6125	17.8556	31.3352	30.474	28.6234	43.6128	27.8103			0.6125	83.1681	54.9845	71.6152	72.8155	109.234	97.089
0.6175	17.0231	31.1277	31.8068	26.7195	42.5586	26.7164			0.6175	85.4201	56.0715	73.4677	76.4498	104.092	93.9597
0.6225	18.5564	32.08	31.7947	30.1948	42.3249	28.5736			0.6225	85.2265	57.4663	70.821	75.6008	107.254	98.1569
0.6275	18.6451	30.6793	32.1726	28.6064	42.3671	27.8173			0.6275	80.3743	54.0873	72.5538	73.6584	107.259	97.4955
0.6325	18.7192	32.9859	31.8986	28.4743	43.7717	28.9629			0.6325	82.5351	57.7584	71.0499	73.7486	104.963	95.5063
0.6375	17.8305	31.2988	31.8904	29.2904	42.8479	27.6318			0.6375	79.9817	54.8607	71.5648	74.4633	107.429	94.871
0.6425	18.7612	31.8657	32.2038	28.802	41.9732	28.2554			0.6425	83.3563	56.6495	74.9094	77.0532	108.834	100.539
0.6475	18.6261	33.0007	32.2211	28.7937	44.6023	28.5969			0.6475	82.3126	52.1728	73.6377	72.8891	103.611	98.5122
0.6525	16.8252	31.0881	32.7644	29.9059	42.4082	27.8884			0.6525	81.2989	56.2602	71.7755	76.5885	103.191	95.7521
0.6575	17.696	31.2787	33.5316	29.2023	44.155	30.0478			0.6575	87.2026	58.3488	73.8017	73.4187	102.152	95.6925
0.6625	17.3233	31.2285	32.4434	27.0584	47.6737	28.8023			0.6625	83.0432	55.0732	72.2908	75.598	108.331	98.3478
0.6675	18.2275	29.6846	31.2331	27.8866	42.2639	28.437			0.6675	84.4832	54.4325	69.13	74.2056	105.058	98.8166
0.6725	18.0156	31.5097	31.1702	29.6858	42.5715	28.8257			0.6725	79.02	55.1867	72.0862	76.2546	107.612	95.3277
0.6775	19.0446	31.2077	32.2453	30.0522	44.2697	28.0976			0.6775	83.8675	58.0251	71.5859	74.4786	102.345	96.3937
0.6825	18.0573	30.2437	32.8706	28.3835	42.9508	27.7607			0.6825	83.93	54.6835	73.7057	73.8433	105.574	98.239
0.6875	17.4907	31.8128	32.5024	28.1837	42.9197	30.1165			0.6875	89.178	57.636	72.3861	77.4535	104.533	97.3673
0.6925	20.6476	30.5301	32.2551	30.0805	44.5771	28.7168			0.6925	81.0614	55.9543	72.5817	72.5074	108.556	91.5645
0.6975	18.0312	30.2202	31.5721	27.4401	43.3155	28.648			0.6975	79.5054	56.9316	71.3054	73.0002	109.688	93.9459
0.7025	18.4956	31.0593	31.5293	29.8221	43.243	28.0205			0.7025	79.9743	56.8192	71.5236	71.995	107.543	95.5659
0.7075	18.4314	33.0739	31.6144	29.1449	42.6207	28.007			0.7075	84.4893	55.9514	71.1736	72.7494	108.735	98.4971
0.7125	19.4483	31.3139	32.3277	30.7439	43.8805	29.5734			0.7125	81.4572	57.2261	70.2048	72.6975	101.458	95.5099
0.7175	18.3617	30.777	31.6791	30.45	44.801	29.7687			0.7175	81.2978	54.6164	70.4641	74.2875	106.12	97.7855
0.7225	17.9121	31.3449	32.6098	29.5249	44.5893	30.3591			0.7225	80.1709	55.4994	72.901	73.704	107.301	89.6739
0.7275	18.9929	30.4327	32.9243	28.0834	43.6411	27.2203			0.7275	84.575	55.4953	72.0627	73.1559	102.935	94.1914
0.7325	18.0172	31.5644	30.8834	28.8908	44.5126	26.3597			0.7325	80.2303	61.4109	71.4125	74.8623	108.221	91.9746
0.7375	17.9728	31.3043	30.9499	29.4904	43.9235	26.6304			0.7375	77.4933	55.611	71.3706	72.8574	103.994	95.8881
0.7425	18.6777	32.6572	32.8481	28.5109	43.4255	28.7379			0.7425	79.6968	55.1167	71.1037	72.0435	104.149	96.5239
0.7475	18.8692	30.344	32.3297	28.4005	42.0862	29.1742			0.7475	81.9982	56.5379	71.6471	72.8386	107.216	96.0198
0.7525	18.1939	31.4272	32.2928	27.3509	42.4732	29.0217			0.7525	78.3339	57.5517	69.9622	69.8049	106.624	94.2831
0.7575	17.7623	32.501	31.8226	28.4938	44.3831	30.043			0.7575	80.28	55.9874	71.1193	74.814	108.092	96.4771
0.7625	19.2224	31.0697	31.8598	29.3167	43.8627	27.948			0.7625	80.4587	55.3777	72.0316	74.327	102.515	92.8501
0.7675	18.1603	29.8816	33.8347	27.115	45.3837	32.0224			0.7675	84.4575	58.5069	68.8421	74.1269	105.782	95.5998
0.7725	17.7743	31.9952	33.0674	29.4598	41.7435	29.0353			0.7725	85.9549	58.4636	74.4719	74.3228	105.748	97.214
0.7775	17.6044	31.6804	31.0395	27.6782	41.9871	27.5002			0.7775	83.0431	56.9444	70.9274	75.4005	105.334	95.8749
0.7825	18.6019	31.5212	32.4133	29.8744	42.2523	26.9882			0.7825	83.4358	56.8761	69.6745	73.9739	110.578	97.479
0.7875	18.5283	29.2166	32.2792	29.8458	44.5383	29.3647			0.7875	81.588	56.0135	74.8871	72.2807	104.451	98.5832
0.7925	18.2799	31.5564	32.0263	30.6154	44.9754	28.9547			0.7925	78.6165	54.8351	74.064	74.39	107.044	94.2561
0.7975	18.4041	30.25	32.1156	30.1641	43.4449	29.1128			0.7975	80.8173	57.334	71.9175	71.5229	106.403	91.4391
0.8025	18.0066	31.503	31.4978	27.4256	42.7547	29.5566			0.8025	81.9763	59.2382	69.7155	71.9623	109.332	94.0952
0.8075	17.792	32.6229	32.7081	29.3381	43.4278	29.5901			0.8075	82.1818	57.765	71.7491	73.306	104.568	91.8698
0.8125	18.3559	31.1214	32.3616	28.6133	45.4955	28.5847			0.8125	82.774	55.6364	70.2863	73.9404	104.832	93.5883
0.8175	18.7558	31.1457	32.4984	27.1773	43.8369	28.7307			0.8175	83.4623	55.2088	73.1619	74.9585	106.435	93.2083
0.8225	17.9654	30.4937	31.9196	30.5765	46.1179	28.6406			0.8225	83.3411	56.2053	73.6884	70.7195	105.314	93.807
0.8275	19.5179	30.2505	32.0044	27.5158	44.9856	29.0323			0.8275	80.8671	58.0077	71.1401	74.3592	103.185	92.865
0.8325	19.025	29.5231	31.4105	26.9424	43.1987	27.8122			0.8325	81.9978	55.0035	71.1948	72.712	106.518	94.7129
0.8375	17.3878	34.3406	32.3625	27.0863	45.0846	28.2545			0.8375	76.6935	56.7392	70.0849	71.8491	103.459	94.8472
0.8425	17.6152	32.9201	33.226	28.9958	44.3893	29.8858			0.8425	81.3031	55.8289	70.508	73.1859	107.502	91.9048
0.8475	19.6961	32.8741	30.5718	28.9502	43.1039	31.7298			0.8475	82.4145	55.4186	74.0708	73.629	109.158	94.6569
0.8525	17.1818	30.9737	32.656	28.9751	44.7826	28.861			0.8525	79.192	56.5491	72.5546	71.0673	103.773	94.8393
0.8575	18.1723	29.9574	34.7807	27.3119	48.4051	28.3989			0.8575	85.6627	56.535	70.7579	73.5921	104.635	98.8672
0.8625	20.0191	33.2221	31.8676	28.5567	44.2528	29.0815			0.8625	81.7685	57.5074	72.4508	68.5839	104.106	93.9451
0.8675	19.1434	31.348	32.624	28.6333	43.397	29.4704			0.8675	80.0281	54.2968	71.5232	72.8868	110.777	90.8898
0.8725	18.0922	34.1471	33.1427	27.6791	44.6978	29.6722			0.8725	81.1458	54.7248	69.6295	72.1604	104.372	96.314
0.8775	18.2017	31.8179	32.908	29.841	44.5349	28.1591			0.8775	81.7729	57.6881	71.0896	71.3178	101.66	91.419
0.8825	19.3239	31.3096	31.7688	27.0141	43.9923	28.4309			0.8825	83.4572	56.0463	71.7605	71.8266	102.273	93.42
0.8875	18.8499	29.682	32.0801	30.0955	43.2169	28.893			0.8875	78.5741	54.2616	76.4306	76.5984	105.788	95.4748
0.8925	19.1702	29.0652	31.5003	28.1761	44.4302	29.3317			0.8925	85.6605	58.5338	71.4191	75.4154	106.447	95.1006
0.8975	18.8473	32.241	32.7276	29.7037	44.14	28.0429			0.8975	84.6375	57.8837	71.4412	73.6388	110.326	92.2388
0.9025	17.5178	31.1087	32.3293	29.6531	44.9554	32.3326			0.9025	81.8616	55.4374	71.9457	71.962	107.98	96.369
0.9075	20.1691	29.5338	32.9937	28.3364	47.3578	29.6007			0.9075	81.3503	56.5316	72.3491	75.5472	103.625	94.0596
0.9125	19.0221	30.374	31.72	30.6251	44.3323	30.1435			0.9125	80.0185	58.7773	71.2524	72.6441	105.83	90.7684
0.9175	17.8328	31.6367	32.241	29.4354	43.1052	30.2082			0.9175	81.8684	57.1192	72.1704	76.2524	108.199	91.9698
0.9225	18.1436	31.8974	31.6709	29.8106	45.1574	28.1036			0.9225	83.172	56.2458	72.234	74.0113	106.867	96.6374
0.9275	18.6304	31.9546	31.9014	30.4878	45.6148	29.6865			0.9275	84.6203	58.468	71.809	71.9431	113.262	88.2616
0.9325	19.3534	32.1852	31.6089	28.8325	43.5001	28.6502			0.9325	83.4226	53.5169	70.9737	70.8152	107.694	89.9762
0.9375	17.6608	31.7189	30.7876	29.8765	44.3756	28.7236			0.9375	81.3154	54.5447	70.3437	73.3814	103.87	89.5484
0.9425	18.9327	30.3718	31.7994	27.9562	43.9377	31.2192			0.9425	80.651	55.2338	72.8324	71.0633	103.157	91.348
0.9475	17.504	31.3313	32.6137	29.8332	44.9591	28.929			0.9475	83.589	56.0004	70.4778	72.4575	107.726	91.0513
0.9525	19.0924	32.2403	31.8534	33.133	43.8241	28.6482			0.9525	83.7521	56.9494	68.5078	71.725	108.039	92.0264
0.9575	17.9359	32.4309	31.562	31.379	46.3869	27.5096			0.9575	82.1499	55.3238	70.7514	72.5343	109.216	95.171
0.9625	18.8071	31.7138	33.6275	27.9904	47.8963	28.2987			0.9625	81.4256	57.6267	73.4782	70.1901	110.863	92.4102
0.9675	18.4672	32.1256	33.1815	28.5575	46.6349	28.1737			0.9675	82.2915	55.3917	71.6521	71.139	110.411	94.1447
0.9725	18.0173	31.497	31.7058	29.3829	45.4315	29.6836			0.9725	82.2211	58.4379	70.1159	72	104.42	92.9749
0.9775	17.4037	34.8454	33.5986	30.9388	45.9457	29.1138			0.9775	87.0095	56.7608	70.5205	75.0435	106.308	95.1562
0.9825	18.3355	32.4552	31.5432	30.4839	47.245	29.8424			0.9825	82.9129	57.9167	70.3218	72.3083	104.448	89.0636
0.9875	18.419	31.018	31.7453	30.5569	45.7272	29.196			0.9875	78.1804	55.4369	71.2944	72.3126	106.676	92.1681
0.9925	17.7853	31.3295	30.4081	26.6609	48.4054	30.9912			0.9925	80.6916	56.0598	69.1267	72.5681	105.403	92.955
0.9975	18.0953	29.9337	32.1449	27.8452	45.0523	30.0928			0.9975	83.208	57.6764	71.5042	70.0545	109.253	92.3922
1.0025	17.9977	31.6741	31.168	31.2862	47.2309	29.2649			1.0025	82.5251	57.548	71.5209	69.3659	108.183	88.2734
1.0075	18.7404	32.823	31.9947	30.4592	46.2503	30.3254			1.0075	82.3887	55.4525	72.4016	70.445	108.978	91.5222
1.0125	18.8315	31.7426	32.92	30.1614	45.1367	26.9099			1.0125	78.3913	56.3009	71.9788	73.5184	104.297	94.4476
1.0175	18.8791	31.5302	32.1907	29.1637	44.7238	28.3573			1.0175	82.1351	57.1292	68.5639	75.0915	105.955	93.6087
1.0225	17.8049	31.1373	32.8311	28.4496	46.5533	29.1131			1.0225	81.0219	55.4991	70.7883	70.6151	103.748	91.9637
1.0275	18.2616	30.0465	31.4064	30.2424	45.1744	29.7609			1.0275	81.7864	55.6699	71.3277	69.2728	106.748	92.7764
1.0325	17.8063	33.2982	31.7317	29.8579	45.007	29.4047			1.0325	80.438	56.7283	69.212	74.9736	106.256	91.0809
1.0375	19.7902	31.3732	32.4995	31.4802	45.1147	28.7439			1.0375	82.5355	53.8679	70.523	72.447	108.059	91.3334
1.0425	19.1233	30.6188	33.0601	30.077	45.7452	29.3713			1.0425	80.6074	54.5335	70.203	68.7428	107.373	89.4588
1.0475	17.8322	34.1505	32.6281	30.7267	46.2586	29.0017			1.0475	79.258	57.3738	71.0046	72.1784	110.018	91.9186
1.0525	17.8561	31.0816	32.8149	30.3264	44.57	30.1782			1.0525	79.4979	56.3049	71.2135	69.7489	106.164	91.4073
1.0575	18.6935	31.8567	31.4849	28.8192	46.2902	30.0455			1.0575	83.633	56.7477	69.5403	68.7233	105.207	90.0104
1.0625	18.644	31.993	31.2625	32.433	46.146	27.8789			1.0625	81.6657	58.3973	72.0139	74.6209	113.452	90.0728
1.0675	17.7097	31.4842	32.8873	29.64	46.4562	28.9389			1.0675	85.0775	58.2533	69.7987	71.6176	108.921	96.9712
1.0725	19.4209	31.9566	31.7131	27.9573	46.3954	29.7855			1.0725	82.3402	56.2083	70.2402	72.765	107.945	92.234
1.0775	19.33	28.9483	31.8527	28.2857	45.6388	29.0319			1.0775	80.5457	57.1567	71.1486	67.2612	103.834	91.9246
1.0825	19.003	30.4273	32.344	31.791	48.1845	29.9148			1.0825	80.0326	57.3824	72.6562	73.0717	107.78	93.1474
1.0875	18.5781	32.535	33.0488	33.3652	45.605	29.3358			1.0875	80.5642	58.0819	71.4065	69.0226	110.535	89.4302
1.0925	19.0362	32.9695	30.9851	28.9257	48.148	29.2695			1.0925	79.7759	57.308	69.3662	73.2283	107.548	89.3687
1.0975	19.4884	32.429	32.6843	27.3839	45.2451	29.4291			1.0975	80.5498	59.1273	72.6983	71.3439	106.133	90.4837
1.1025	18.9414	30.379	32.365	28.1466	45.5156	31.7102			1.1025	83.1906	56.2821	70.4136	72.5509	108.327	91.3596
1.1075	17.9077	31.3743	32.5843	29.9468	44.845	31.8749			1.1075	81.1429	55.5407	69.5617	74.804	110.233	88.7336
1.1125	18.3586	32.7136	33.4302	29.5098	44.4483	29.968			1.1125	81.7134	55.0847	70.2398	72.5177	107.247	89.8485
1.1175	19.5974	31.6334	31.3109	31.3363	46.9402	29.3473			1.1175	82.5258	54.7066	70.2084	72.7256	104.446	88.066
1.1225	19.4552	31.2435	31.7232	29.4517	47.4541	31.414			1.1225	83.5471	55.1278	70.8469	73.0773	108.801	89.7906
1.1275	19.2732	32.3598	31.5727	28.302	47.2579	34.2914			1.1275	77.1883	56.4947	70.8877	73.542	106.263	91.499
1.1325	18.8019	31.1584	31.2642	28.5601	50.3022	30.5248			1.1325	81.288	55.2375	70.9551	70.222	106.868	93.2374
1.1375	17.5547	32.7477	31.3351	27.6132	48.8702	30.9051			1.1375	80.7556	56.9113	71.1973	71.7642	108.068	88.3041
1.1425	18.7713	33.4201	33.0563	29.901	45.9785	30.7597			1.1425	79.3747	57.1491	70.7593	72.2262	108.14	88.8079
1.1475	19.6374	32.968	32.2533	34.6974	48.5076	30.2157			1.1475	81.2623	55.859	70.2788	76.3726	109.853	89.3864
1.1525	18.9142	33.6873	32.5639	30.2894	47.6964	29.7913			1.1525	82.4969	58.5411	70.8711	68.63	106.45	88.3707
1.1575	20.0201	30.801	32.5432	29.6383	45.379	30.8446			1.1575	79.2782	56.5944	72.1742	71.8769	111.458	90.4085
1.1625	19.1389	31.7636	31.9315	28.2291	51.178	29.669			1.1625	85.746	55.5083	70.4344	73.3742	102.832	89.4169
1.1675	19.1852	33.5194	31.7717	28.6134	49.7634	31.201			1.1675	82.5831	57.7722	69.6009	73.0027	103.615	88.8074
1.1725	19.9414	30.7092	33.6775	31.0918	48.8086	30.1182			1.1725	83.1572	60.2514	69.7476	69.5309	104.866	89.4977
1.1775	18.7662	30.8383	33.4664	27.3124	45.6903	28.9217			1.1775	81.5949	55.2118	70.4313	70.4878	104.757	91.6917
1.1825	18.7134	34.4607	33.1373	28.7803	45.8399	31.4279			1.1825	83.6741	54.6644	70.0431	68.1788	106.733	88.8718
1.1875	18.5546	31.8361	31.5276	30.368	46.3286	29.7616			1.1875	79.6064	59.2593	70.3396	71.7888	107.572	91.9408
1.1925	18.2228	31.222	32.5542	29.8145	46.7712	30.5183			1.1925	79.5097	55.8156	67.807	72.3302	110.239	86.9452
1.1975	18.4726	30.808	31.9935	28.4629	48.5013	29.9632			1.1975	82.6203	57.9398	69.6294	72.3852	108.632	89.3109
1.2025	18.9272	32.3	31.8747	28.5314	45.7152	30.3118			1.2025	83.3105	55.4796	70.343	72.1947	107.934	90.8272
1.2075	19.9382	32.6015	31.8351	30.6465	48.5971	30.716			1.2075	77.4991	59.8704	70.7989	71.7534	107.79	97.6068
1.2125	18.8386	30.2917	32.1424	30.6468	47.1683	30.0961			1.2125	83.4585	58.9498	68.9454	71.4628	110.694	93.1722
1.2175	18.369	32.9514	32.344	30.1639	45.0929	28.9583			1.2175	81.5934	53.9109	70.1024	72.5453	108.274	93.6574
1.2225	18.9265	33.364	33.2809	30.1253	48.441	29.0728			1.2225	78.6044	60.1795	69.5413	73.7325	109.688	90.8859
1.2275	19.5086	33.4248	31.9057	30.3959	47.5229	29.7836			1.2275	81.6764	55.9572	71.4318	71.9697	106.036	90.1863
1.2325	19.194	31.9401	32.8861	31.6849	47.4521	30.6738			1.2325	80.9115	58.8235	70.6369	70.5429	100.864	93.8262
1.2375	17.9934	31.6209	32.1627	28.4328	46.7279	31.4517			1.2375	79.8188	56.253	66.8468	73.0494	107.192	89.3039
1.2425	19.2139	30.5861	33.1563	28.098	46.258	30.6465			1.2425	84.6338	53.0247	67.8213	68.2507	107.189	91.6214
1.2475	19.408	33.8918	32.0415	30.1743	49.0705	29.7677			1.2475	86.1359	57.7329	69.2702	68.0836	110.374	92.1923
1.2525	18.7175	31.0505	32.1499	31.5432	45.6411	28.9931			1.2525	82.3471	58.087	69.3535	68.832	109.702	89.9455
1.2575	18.8295	32.9755	31.789	28.2119	47.9588	30.2736			1.2575	84.7519	55.4468	70.9634	69.1573	109.614	91.256
1.2625	19.2202	31.6552	33.0361	28.0037	46.9322	29.627			1.2625	79.5538	57.8422	67.6227	69.7498	110.18	88.589
1.2675	19.4412	31.8909	33.0462	29.3859	48.7994	31.3271			1.2675	80.5174	56.13	71.1457	69.3763	107.519	92.6535
1.2725	18.9888	29.4036	32.5096	31.0778	47.4369	32.3006			1.2725	80.7763	58.2282	71.3684	68.5283	109.089	90.1555
1.2775	18.7169	29.9888	31.9176	29.8071	49.6469	29.6982			1.2775	79.6056	57.8213	70.7744	69.9866	111.25	87.5693
1.2825	18.965	33.4953	32.6254	30	46.9541	30.4896			1.2825	81.6382	59.7648	68.1008	74.848	106.893	95.4313
1.2875	18.1163	32.5627	32.1345	31.7598	47.1363	31.4539			1.2875	81.2828	56.8773	69.1456	70.628	108.917	89.0422
1.2925	19.2743	34.0975	33.5295	28.2784	48.0333	29.6634			1.2925	79.7213	58.8783	69.3523	68.026	108.518	88.8669
1.2975	19.0981	29.7887	32.8595	31.8145	48.2969	30.1644			1.2975	79.2993	58.3337	67.8733	74.2989	106.688	92.1053
1.3025	18.8559	38.0147	34.0869	29.625	50.7563	30.4496			1.3025	82.2004	55.9398	69.3564	70.495	106.738	91.9264
1.3075	18.8746	33.3792	32.9577	31.6979	46.4366	31.9331			1.3075	83.0367	59.0721	66.5361	73.1838	106.049	87.8049
1.3125	18.8661	31.1132	33.5102	29.6712	46.9497	33.4809			1.3125	79.788	58.4836	69.5135	68.1778	110.145	90.8556
1.3175	18.592	30.7955	33.3352	28.196	46.0276	30.2172			1.3175	83.6039	58.5542	72.5461	69.7603	109.204	92.0666
1.3225	19.21	32.7262	34.0911	30.4322	48.9543	30.396			1.3225	82.0989	58.7873	72.382	67.9298	108.663	94.4862
1.3275	17.0515	31.3171	32.0657	28.9073	47.9711	31.7337			1.3275	80.164	59.3247	68.4334	68.1298	109.916	92.912
1.3325	20.5663	30.8559	32.9511	30.626	48.0977	28.736			1.3325	78.1596	60.319	69.816	70.6147	105.281	88.7093
1.3375	20.1741	33.2618	32.4329	30.5989	51.1434	32.0778			1.3375	77.824	57.3221	72.0481	70.9974	104.802	93.3481
1.3425	19.4131	31.2007	31.8607	29.9853	48.6624	29.4891			1.3425	79.5711	58.4296	70.2557	71.2496	110.47	91.0224
1.3475	18.5124	32.7034	33.1257	28.5818	48.2886	31.4076			1.3475	82.8266	56.4251	68.6848	73.1205	109.579	89.4071
1.3525	20.8794	32.7522	33.5253	30.9843	46.9821	30.8			1.3525	79.1996	56.7422	70.0755	71.3846	112.219	91.6807
1.3575	19.2635	34.1287	33.0362	31.9822	50.1775	30.3131			1.3575	81.2076	57.4211	69.0891	71.4819	104.43	85.9904
1.3625	18.5932	31.8189	32.8747	31.7711	51.6556	30.2335			1.3625	80.9106	58.9578	68.3749	73.0845	104.968	93.7593
1.3675	19.0831	33.6872	33.673	31.514	49.2275	33.0228			1.3675	83.4433	57.1355	69.7978	69.623	107.046	87.6565
1.3725	18.7117	32.9724	32.2289	28.0828	48.7495	30.3813			1.3725	80.0216	57.4219	73.8601	71.407	107.304	89.4305
1.3775	19.9608	34.3756	32.8197	30.1475	49.5075	30.8364			1.3775	82.0098	55.8543	70.0532	72.2555	108.439	88.1614
1.3825	18.635	33.7101	33.2045	29.4486	47.5803	31.655			1.3825	82.3482	58.3197	68.0345	68.9014	108.146	92.6551
1.3875	19.1699	32.0211	31.9959	32.1791	47.7571	29.8544			1.3875	81.3943	56.2153	69.4665	70.3891	104.503	90.4495
1.3925	19.42	33.1304	32.1166	29.2435	48.4411	30.2856			1.3925	78.3064	59.3627	72.6853	67.3291	108.135	88.4445
1.3975	18.8362	31.619	32.7135	32.254	47.0318	30.8821			1.3975	79.4858	59.935	69.9965	71.7779	107.794	90.8936
1.4025	19.7544	29.3194	31.6874	29.2817	49.1152	35.3815			1.4025	79.1599	56.612	69.7799	71.8458	107.992	86.8294
1.4075	19.9996	31.7131	31.2121	29.7516	48.4641	31.7207			1.4075	79.9099	58.19	70.199	70.9467	107.826	89.9478
1.4125	18.3383	30.6431	34.1076	31.0742	48.0447	31.3715			1.4125	79.7718	57.5978	68.6057	70.3887	110.795	86.9473
1.4175	19.0508	31.6868	32.9032	30.6616	48.3168	31.4941			1.4175	80.4695	60.7225	71.3179	68.3545	106.181	89.0829
1.4225	19.1128	34.5552	33.5997	30.4939	49.783	32.0527			1.4225	79.9765	59.2286	68.51	72.5112	109.705	87.7504
1.4275	17.8738	31.785	33.5296	29.2325	54.1558	30.6329			1.4275	80.4945	54.8938	69.0636	72.5591	103.105	83.0272
1.4325	19.7572	32.2562	33.4518	30.0367	48.3048	31.0548			1.4325	81.9752	55.5196	68.7356	68.7627	106.469	91.1334
1.4375	19.1604	31.3561	32.0342	28.0661	49.2704	34.2335			1.4375	81.2123	57.6872	68.7223	67.5439	112.696	90.8147
1.4425	19.1015	31.8131	32.45	29.2124	48.4751	32.6925			1.4425	80.4766	58.3258	69.5811	71.5553	111.979	88.3957
1.4475	19.4398	32.5605	33.2676	28.977	48.7425	29.3657			1.4475	78.0706	57.2919	72.0681	73.5927	111.391	89.7485
1.4525	19.2397	33.4603	33.0444	30.1192	48.7698	30.1859			1.4525	79.5496	56.9846	69.3892	71.1721	105.275	91.7506
1.4575	19.4506	29.5584	32.4428	30.7837	49.9788	30.6199			1.4575	79.5728	58.1909	71.9626	66.4066	105.63	90.8557
1.4625	19.0229	31.5136	32.7979	30.9688	47.8569	30.0907			1.4625	81.425	57.3611	68.9807	70.8606	113.339	88.6303
1.4675	19.9029	31.5054	32.5851	30.8731	48.5852	30.4314			1.4675	80.081	56.8833	69.6071	67.5224	113.279	89.4491
1.4725	19.2181	29.3007	32.4158	30.9168	48.0735	29.3085			1.4725	81.0811	56.8888	69.3148	66.3793	107.859	87.8686
1.4775	19.3765	31.5426	33.2229	27.9297	50.7631	31.8667			1.4775	81.5215	55.613	72.356	71.9921	108.774	89.4966
1.4825	19.1227	31.6791	32.5494	31.6094	51.7876	31.2941			1.4825	79.646	55.7673	69.9663	68.1539	105.673	90.732
1.4875	19.6111	31.5092	32.6358	30.6131	49.1965	33.515			1.4875	74.054	60.931	71.9595	73.2916	107.182	88.7584
1.4925	19.8661	32.6564	33.3879	31.567	51.3458	31.5949			1.4925	79.1266	59.7034	71.5659	70.4513	106.81	85.3458
1.4975	18.6344	33.1064	31.9131	30.6914	54.8268	31.5432			1.4975	83.9995	60.7807	67.636	66.4542	105.909	90.3261
1.5025	19.1457	31.1336	32.7717	30.9816	52.5852	30.3097			1.5025	78.1138	56.1134	69.1189	68.8987	110.63	88.2768
1.5075	18.1272	32.004	33.1611	30.3817	48.7523	32.4278			1.5075	82.5968	56.4491	69.3632	67.2572	107.98	87.6902
1.5125	19.3484	33.4709	32.7915	30.0528	49.581	30.2922			1.5125	79.8217	58.9155	67.0189	73.0916	111.868	87.3811
1.5175	17.4522	32.9903	34.1632	30.3879	49.3318	31.1756			1.5175	77.7798	55.3421	68.9731	68.7327	113.208	91.071
1.5225	18.6985	31.6425	33.7938	31.0459	50.2515	29.8313			1.5225	78.3015	55.5031	67.9479	69.4101	109.829	89.905
1.5275	20.2065	31.6726	34.3941	33.9117	49.7653	30.3259			1.5275	78.0474	59.1962	69.8334	69.8499	111.35	88.0573
1.5325	19.0938	31.2046	33.5261	30.4196	48.9675	29.5154			1.5325	75.2758	58.6595	70.1868	69.9331	112.521	91.5524
1.5375	19.0525	32.3512	34.0542	29.8345	50.263	31.0008			1.5375	78.5354	58.6533	68.7006	70.3929	108.187	91.8131
1.5425	20.2293	34.0785	33.2735	31.2757	48.4109	30.2468			1.5425	80.5202	56.1002	69.9067	70.7062	106.995	87.5919
1.5475	19.8811	31.1951	33.6262	28.7593	49.8275	31.0837			1.5475	78.9319	58.9292	69.3622	70.7438	110.524	90.1206
1.5525	20.0161	31.0262	32.1634	28.6044	49.9626	30.5897			1.5525	79.8549	56.024	67.7758	69.3269	108.69	90.3561
1.5575	18.9336	34.7285	33.2847	29.8522	50.3299	31.3285			1.5575	80.5636	56.3186	70.1219	71.5951	105.448	90.094
1.5625	21.228	32.3441	33.9808	26.6068	51.9253	32.3152			1.5625	78.8256	56.3567	68.3499	70.1509	110.425	88.3081
1.5675	18.5886	31.4918	33.0603	29.423	52.0483	31.6277			1.5675	83.773	56.986	68.4112	67.4629	111.262	89.5733
1.5725	19.2612	33.5617	31.8484	30.3544	51.1328	31.8022			1.5725	83.847	54.3026	69.7623	71.0072	109.692	86.3549
1.5775	18.6599	35.6132	32.9417	30.2421	51.0254	30.7193			1.5775	80.6861	59.9567	70.4103	67.9106	108.641	89.3943
1.5825	18.8948	30.6419	33.6451	32.897	53.1666	30.37			1.5825	80.33	57.7709	70.5131	71.7543	107.658	86.2113
1.5875	19.4687	33.4571	34.2163	32.0658	53.241	32.3429			1.5875	82.7193	55.4742	68.7973	71.3139	111.097	89.0606
1.5925	19.7581	31.0644	33.2723	30.0655	51.3698	31.0298			1.5925	85.7234	56.315	68.8637	69.223	111.13	91.9355
1.5975	18.8767	31.4452	33.6878	29.7286	50.1837	32.6906			1.5975	78.8184	58.1355	66.8505	71.6846	111.679	88.5601
1.6025	21.2669	33.7847	33.3505	30.2586	51.7341	31.5524			1.6025	78.5146	58.1612	67.0287	70.0494	111.796	87.9777
1.6075	20.3546	34.237	32.8319	30.2009	49.108	31.1831			1.6075	80.5127	55.8158	69.1167	70.5841	109.838	87.194
1.6125	19.3219	31.7088	32.7433	30.3945	54.4475	29.9089			1.6125	79.9095	57.6588	69.4561	67.5351	105.927	89.2795
1.6175	19.0754	31.9126	34.3341	28.4847	52.062	33.6076			1.6175	79.9541	56.8105	67.1698	68.9203	108.459	88.6189
1.6225	19.5737	31.8809	32.9161	30.5364	52.0958	30.983			1.6225	79.7283	57.4513	68.3915	70.257	108.171	87.6679
1.6275	19.5128	32.3822	33.4877	33.1515	52.0018	32.2796			1.6275	79.0546	55.0072	68.4889	67.8659	109.251	90.7707
1.6325	20.6915	31.7708	33.3195	31.5979	54.2674	31.0465			1.6325	81.3076	56.1991	67.6044	74.8835	111.235	87.8735
1.6375	20.2743	31.2644	32.8634	29.6748	49.525	30.8022			1.6375	76.5443	55.9265	68.5875	68.5604	114.76	90.8133
1.6425	20.8786	33.8159	33.5505	31.4206	51.2681	31.5752			1.6425	78.4809	56.373	67.7507	64.8144	107.973	90.1038
1.6475	20.7334	34.6078	32.6993	30.7773	52.482	32.9912			1.6475	76.0496	58.2154	67.0089	66.4421	109.533	87.5736
1.6525	19.2024	33.1657	32.796	33.3233	49.5855	31.4695			1.6525	76.6549	58.1445	67.3953	70.0699	110.163	91.1062
1.6575	19.8016	31.6553	32.8541	31.2256	50.6218	32.9306			1.6575	81.0008	55.7153	68.4663	72.4437	106.589	89.2427
1.6625	18.8124	34.5335	32.0037	28.9914	53.1799	31.3516			1.6625	77.2164	58.617	69.1641	69.3507	108.473	91.3567
1.6675	20.2547	33.4699	32.5549	31.6183	51.6027	31.4253			1.6675	79.0199	55.9846	70.5578	70.8692	111.954	88.8851
1.6725	18.9351	31.2074	33.1265	30.4126	53.5221	32.3949			1.6725	80.5468	58.6908	66.6904	68.8379	111.799	86.6591
1.6775	20.1001	32.6072	33.3761	29.704	49.2565	32.3305			1.6775	79.6717	55.8038	68.8779	70.7708	108.048	91.7416
1.6825	19.6538	36.925	33.5168	32.5148	52.0262	32.5914			1.6825	77.711	57.4327	69.0938	68.2217	113.061	90.1077
1.6875	18.7358	35.4964	33.6695	33.2495	51.3677	32.2669			1.6875	79.2785	57.1416	69.31	68.4566	110.619	93.0262
1.6925	20.4493	36.4393	31.8123	30.2677	51.2111	29.5181			1.6925	82.7284	57.1888	67.5077	69.3116	107.428	92.2408
1.6975	19.3925	32.6248	32.2206	33.1829	50.9011	30.6484			1.6975	78.2972	56.9642	67.8575	71.1741	110.383	92.1562
1.7025	20.6676	32.6374	31.7235	33.9117	51.0642	30.4511			1.7025	79.6876	59.2573	67.4685	66.7514	106.948	92.1992
1.7075	19.9586	34.7636	32.6718	32.4588	51.0945	33.3562			1.7075	78.0629	55.725	69.1114	67.3718	111.482	90.272
1.7125	19.965	32.9006	31.9542	30.6091	51.989	33.7817			1.7125	81.7856	56.2078	67.8827	68.9912	109.947	90.2017
1.7175	20.0456	31.0462	33.1351	30.9559	51.9626	30.2883			1.7175	80.9217	59.4536	71.842	68.1769	109.855	90.2914
1.7225	20.2531	33.2134	33.7926	31.5511	52.4847	31.8165			1.7225	78.3705	57.8032	70.0651	70.3471	104.299	88.8776
1.7275	18.4411	31.4923	32.8186	29.4763	50.7101	32.0095			1.7275	80.1571	57.9491	68.3651	67.6169	113.337	88.5914
1.7325	21.3334	32.3707	33.6367	33.6371	51.5345	34.2045			1.7325	79.1792	57.1825	67.2377	68.843	108.328	88.2848
1.7375	19.5933	30.7996	33.2268	29.4913	52.8276	34.6581			1.7375	76.4764	55.8722	71.5827	69.1582	112.752	91.9073
1.7425	20.6979	31.9168	32.6822	28.0397	51.2171	30.7391			1.7425	77.1232	57.5031	69.8215	67.3363	108.179	87.4392
1.7475	18.7879	34.4704	33.5132	30.9276	54.1601	31.4015			1.7475	78.3504	58.548	65.7038	65.8978	109.52	91.6593
1.7525	19.7339	37.5556	32.3584	30.2786	50.2492	32.7844			1.7525	75.6173	60.7664	67.9833	70.892	107.62	91.1182
1.7575	20.0593	31.0056	33.8401	30.5496	51.1392	32.5222			1.7575	79.8774	56.4168	68.9732	66.0255	109.55	91.7783
1.7625	20.4257	31.5551	31.4181	32.0805	50.8051	33.5206			1.7625	75.3543	57.9144	68.964	69.7253	107.562	87.7837
1.7675	18.6551	32.2078	33.0762	31.504	53.9299	32.995			1.7675	82.931	57.6119	66.3926	66.5208	110.683	87.0979
1.7725	19.3677	33.8117	33.265	32.5262	52.2208	32.1006			1.7725	81.5949	58.0907	68.9288	72.3687	111.37	86.9711
1.7775	18.2745	32.2255	33.9284	30.0313	52.7189	31.7417			1.7775	77.1739	57.7182	67.558	66.8185	111.068	91.2653
1.7825	20.3798	34.5042	33.3602	30.3657	52.9972	30.8514			1.7825	81.7128	58.3926	65.5986	64.2352	112.699	88.4712
1.7875	18.9663	32.7467	32.1971	31.383	52.4912	30.5707			1.7875	81.181	55.3312	69.7849	66.8696	107.657	89.5641
1.7925	20.0201	36.3879	32.9816	31.6018	52.4627	31.8914			1.7925	79.2124	57.7894	67.4217	70.3994	109.846	87.634
1.7975	20.4344	34.8652	33.1677	31.3566	49.4522	31.5886			1.7975	80.825	55.2129	66.3302	67.7899	105.969	91.2017
1.8025	20.3032	33.5569	33.2851	29.6558	50.8219	34.6401			1.8025	81.3023	55.9754	67.4767	67.7383	114.412	88.6462
1.8075	20.1521	32.0073	33.9369	31.8461	52.8365	30.8559			1.8075	78.0453	58.3016	65.2232	66.2413	110.817	89.7383
1.8125	20.3762	35.2683	32.1546	32.0893	52.3417	32.1799			1.8125	77.2819	56.6358	69.3573	67.1447	113.825	87.688
1.8175	20.5539	33.8791	33.0796	34.9995	53.0834	32.3017			1.8175	81.4691	57.5362	66.5328	70.7709	111.609	90.7055
1.8225	20.4315	32.4699	32.8024	30.465	52.1823	31.6504			1.8225	80.0543	57.1191	69.9096	68.4799	108.893	89.595
1.8275	20.4978	30.4609	33.9205	30.575	51.1331	35.1174			1.8275	80.5142	54.4274	68.1425	67.6501	111.957	89.3535
1.8325	21.7297	32.9468	33.2359	30.7685	52.5977	32.5862			1.8325	79.3164	53.8728	66.2258	70.972	110.527	90.4728
1.8375	21.4729	32.4382	33.7161	29.4703	52.9332	37.7516			1.8375	80.411	57.963	68.6019	67.783	109.378	88.9922
1.8425	20.3032	33.5988	33.3096	30.7177	54.4846	32.7895			1.8425	80.9449	58.5343	66.3336	69.4004	109.345	87.8491
1.8475	20.6597	32.2265	34.576	29.9371	53.015	33.1329			1.8475	76.93	58.1455	69.0972	69.6678	108.384	86.8782
1.8525	20.4435	33.56	33.5609	31.9062	51.5232	33.1525			1.8525	77.9366	58.3439	68.6825	69.1238	110.621	89.0727
1.8575	20.7288	32.5924	32.8905	32.6938	52.7715	33.8046			1.8575	72.893	57.0279	68.7057	69.7919	103.669	91.0783
1.8625	20.4654	31.9134	33.1503	31.4525	52.8279	32.3648			1.8625	82.5128	55.6281	66.7667	68.6206	110.932	92.9678
1.8675	19.2742	33.1034	33.0977	31.4447	54.3709	32.9333			1.8675	83.6941	55.8099	68.7688	67.3745	107.972	90.5079
1.8725	19.9676	33.0327	32.9593	31.6858	52.9288	32.1048			1.8725	78.8281	57.6722	65.7674	66.7165	115.595	92.2123
1.8775	20.2214	32.389	33.5551	33.7875	53.8801	32.4213			1.8775	74.0691	59.2288	69.7759	67.8099	101.774	90.1906
1.8825	21.1523	33.438	34.1197	33.1286	52.9609	34.3735			1.8825	77.0149	58.5451	68.194	67.6465	106.823	85.9802
1.8875	19.2796	32.8609	34.1797	31.6576	55.1107	32.8458			1.8875	80.0123	59.8753	66.3828	68.075	111.957	88.8618
1.8925	21.0156	31.6911	33.4684	33.3771	52.3491	32.7416			1.8925	81.5543	58.5603	66.8797	70.8339	109.805	88.8056
1.8975	19.547	30.5619	34.1881	31.5872	51.0737	31.8862			1.8975	79.1006	57.4434	68.5048	68.7282	110.173	90.5978
1.9025	19.3896	32.939	33.9653	31.1538	51.7414	31.3151			1.9025	80.7614	54.1003	67.2672	65.5332	110.015	94.9989
1.9075	20.3859	33.3372	34.3869	36.5994	53.4062	32.762			1.9075	77.7523	57.7474	65.4759	70.6979	113.114	87.4239
1.9125	19.3788	34.1964	32.2247	32.2837	52.6693	34.3438			1.9125	79.5783	59.4544	71.0308	67.7127	109.969	87.5375
1.9175	21.3196	38.7719	34.4272	33.0414	53.5348	33.6819			1.9175	80.6784	58.7046	68.105	71.0359	109.719	91.2313
1.9225	22.0074	33.54	33.6344	31.7486	52.8	32.7165			1.9225	78.773	58.3992	67.0404	66.2367	104.327	86.9871
1.9275	22.246	31.4318	33.4617	29.9883	56.8009	30.7698			1.9275	78.0789	56.5076	68.7146	69.6347	113.199	88.7463
1.9325	19.4983	33.3514	34.6773	31.861	55.6431	35.9829			1.9325	79.8422	56.4454	66.1003	69.0841	107.03	88.5813
1.9375	19.4919	31.09	33.2861	32.441	60.7677	32.1057			1.9375	77.9441	58.1048	66.3735	67.5509	111.222	85.7302
1.9425	20.081	32.8442	34.2083	31.3188	65.1	31.5228			1.9425	79.6243	54.9469	66.0216	70.5387	110.135	90.2822
1.9475	20.2007	32.8709	34.0413	32.1475	54.2367	31.8936			1.9475	80.5589	57.0952	66.4241	68.0676	110.023	88.887
1.9525	19.4847	31.6182	34.4305	32.5676	53.8337	32.4474			1.9525	77.473	55.6152	65.8455	66.6319	114.488	89.1624
1.9575	20.5953	32.1037	33.8208	32.0587	55.1037	32.4061			1.9575	80.1893	57.0029	67.5109	68.8294	111.943	87.8322
1.9625	20.9066	32.0485	33.9551	33.8289	55.5637	32.0701			1.9625	78.513	57.1038	67.9832	67.7633	111.499	89.6075
1.9675	19.6238	31.315	34.8425	37.2659	52.3322	30.9864			1.9675	76.2557	60.1746	67.0004	64.6621	106.972	88.8524
1.9725	24.106	33.5111	33.2609	38.7692	53.1998	32.8552			1.9725	78.4697	54.6049	66.2144	69.7942	113.47	89.87
1.9775	20.8241	35.6244	33.8404	31.376	53.7311	33.0624			1.9775	77.3972	55.1233	66.9713	66.5915	109.315	88.7709
1.9825	19.5851	35.808	34.4418	31.685	56.2414	33.0706			1.9825	79.8232	57.5705	67.6583	68.4507	108.527	91.349
1.9875	20.1532	31.3976	33.2603	42.7325	52.7701	31.6098			1.9875	78.1006	56.0949	66.9417	69.2882	109.905	92.7974
1.9925	19.1484	34.3105	33.8653	36.7727	54.4098	32.1085			1.9925	78.6097	57.6158	66.269	69.105	109.499	86.3958
1.9975	19.756	33.7434	33.7548	30.4664	52.9628	31.4033			1.9975	78.0186	55.4744	66.4744	65.965	110.671	90.2421
2.0025	21.4643	32.778	32.5078	32.2805	53.6015	33.3513			2.0025	77.8298	56.2213	68.7346	71.3571	108.467	88.3907
2.0075	20.1784	31.9051	33.0613	34.5272	52.6875	31.3044			2.0075	80.169	55.7217	67.5563	73.6151	129.459	96.9908
2.0125	21.2741	37.4718	34.6276	32.2882	63.1911	33.156			2.553	77.2437	58.3582	66.5773	69.5162	145.233	93.3204
2.0175	21.1873	34.4108	33.9175	31.7995	64.6964	32.6386			2.558	76.4099	55.2737	68.7598	72.6785	146.48	100.601
2.0225	18.5996	34.5248	34.752	32.3543	64.3865	31.5086			2.563	82.1844	55.1661	69.026	71.3914	150.672	97.5988
2.0275	21.1733	35.3745	33.8341	33.6728	63.116	30.615			2.568	79.469	58.8468	69.0019	70.0603	150.699	97.8053
2.0325	19.125	34.6605	33.5288	33.28	64.2879	32.3174			2.573	77.3458	57.4858	66.4243	68.7859	157.786	98.7884
2.0375	20.2635	33.1624	33.7034	32.4218	67.5709	32.113			2.578	80.3935	60.3918	65.2822	68.9325	156.839	101.137
2.0425	21.0795	46.6036	33.1775	33.9067	64.012	34.3787			2.583	78.7682	57.4869	65.4626	70.1393	157.171	105.139
2.0475	20.6953	34.3259	34.3393	34.5549	65.142	32.8429			2.588	76.8233	58.2495	66.8037	68.8036	161.038	108.343
2.0525	20.5934	34.0321	34.1416	34.7497	66.8398	35.8929			2.593	78.9614	60.0628	67.4518	72.0693	163.656	104.703
2.0575	19.8385	34.0254	34.3674	35.4438	69.1124	34.3543			2.598	77.5947	58.5097	68.3506	74.3724	166.847	103.647
2.0625	19.976	35.0178	32.5019	32.9736	66.7648	32.3272			2.603	77.8486	57.5731	65.9099	72.4567	169.198	103.082
2.0675	20.6233	35.8526	34.5871	32.1305	67.0487	31.1696			2.608	77.6223	56.3238	68.1263	71.592	164.912	104.919
2.0725	21.0772	32.7682	34.8337	34.3873	66.787	32.1993			2.613	77.1628	57.7743	69.1544	71.7264	176.28	113.136
2.0775	22.2274	35.9253	34.0944	34.7266	71.1638	34.2443			2.618	78.4417	54.9848	64.0394	72.3041	178.246	108.586
2.0825	20.5864	36.0135	35.1402	32.0728	67.8977	34.1699			2.623	78.0394	57.5681	67.5917	72.152	170.335	107.965
2.0875	18.6863	36.539	33.6407	32.7731	71.7576	32.5371			2.628	76.619	58.0586	67.6393	72.1462	178.945	115.525
2.0925	22.1376	34.6645	32.9614	36.6957	70.8668	34.4014			2.633	79.5465	57.9685	66.9882	72.7939	175.754	115.122
2.0975	20.8517	33.403	33.1395	34.8234	71.6828	30.4963			2.638	79.6785	56.3125	65.1911	76.4582	183.205	112.695
2.1025	21.3676	34.5632	33.3584	35.3211	68.3021	32.9415			2.643	76.2074	59.9215	67.5349	75.1886	186.489	114.672
2.65598	19.9316	33.9618	34.4727	34.397	68.0248	35.6713			2.648	75.8014	58.4686	67.3856	76.8616	184.29	117.32
2.66098	20.8601	35.7786	32.6277	33.9703	70.559	38.1863			2.653	80.7265	55.3941	67.7701	74.469	180.929	119.884
2.66598	19.1956	34.6024	33.1705	33.267	71.1304	40.5724			2.658	77.1872	58.5855	67.2051	71.8097	186.427	119.794
2.67098	20.1159	32.8199	33.2878	36.0598	72.484	42.214			2.663	81.9882	56.4833	67.5353	74.1894	188.9	117.394
2.67598	22.7459	36.445	33.254	37.237	69.7609	46.0044			2.668	80.68	57.0522	64.6031	77.8365	188.08	122.455
2.68098	22.5815	34.1539	34.6503	37.34	73.8912	46.5513			2.673	80.1614	56.3611	66.1575	73.8774	192.234	123.056
2.68598	20.2492	34.8438	32.6591	33.5717	71.8487	50.5485			2.678	78.5857	57.4838	69.26	75.2451	189.658	122.066
2.69098	21.1155	36.7175	31.9246	35.0474	72.9059	51.3231			2.683	80.3757	57.6576	67.6231	76.9636	187.301	123.991
2.69598	21.9158	35.0229	33.9075	37.4026	78.7281	55.1104			2.688	77.7587	57.7477	67.6624	75.9327	191.463	127.734
2.70098	21.0099	35.5102	34.3865	34.3387	74.3983	58.9986			2.693	84.0054	56.1375	66.0377	75.9957	191.463	131.633
2.70598	20.6697	36.7925	32.387	35.2366	72.8929	61.8779			2.698	79.4441	59.7427	67.6038	77.0919	194.41	125.468
2.71098	20.5283	32.672	33.1872	36.8655	75.8968	65.7244			2.703	79.0026	56.7608	68.9777	76.6082	200.596	133.859
2.71598	20.7797	34.1905	33.5655	33.3908	74.6365	71.571			2.708	77.0895	56.0777	67.8131	75.8664	195.003	129.849
2.72098	20.223	34.8957	33.6326	35.6176	77.0126	74.9786			2.713	75.0089	58.0277	66.3689	77.4532	191.227	133.857
2.72598	20.1161	41.9165	33.7562	34.5813	76.9622	80.1433			2.718	77.8591	59.1272	68.0215	74.1757	192.972	133.644
2.73098	20.714	35.0815	34.4462	35.2399	77.6992	84.0037			2.723	77.3825	57.13	66.1284	76.4287	199.37	138.283
2.73598	20.0131	41.0568	33.9349	34.2082	75.5385	85.3604			2.728	72.5379	58.4085	69.0005	74.2246	202.292	135.892
2.74098	19.8596	35.8418	33.1548	35.2278	78.4792	92.5502			2.733	79.5536	55.5781	65.9291	76.869	199.991	142.262
2.74598	20.6802	35.6452	33.0973	36.4067	79.3296	97.7337			2.738	80.3591	56.5134	67.5491	76.7572	200.841	144.603
2.75098	20.4074	34.796	32.7658	38.5157	86.2966	99.8357			2.743	77.4025	58.8157	68.8519	80.2887	197.806	144.614
2.75598	21.6221	34.1255	34.4659	36.3319	77.11	104.274			2.748	74.7385	58.0642	68.6869	80.04	192.72	143.245
2.76098	20.6195	32.2337	33.1302	35.7819	78.8429	109.621			2.753	78.7854	59.2977	67.7741	80.4425	200.746	142.09
2.76598	20.2613	32.4743	35.1702	36.4598	76.3514	113.557			2.758	75.3796	59.1919	66.2351	79.1338	197.58	137.066
2.77098	20.0919	36.6899	34.4933	38.6536	80.7434	119.735			2.763	80.5724	55.8164	64.6967	79.0363	208.457	147.035
2.77598	21.3811	34.5018	33.626	36.5111	83.535	123.431			2.768	78.2891	56.4661	68.2468	79.8474	204.376	149.475
2.78098	22.6341	36.227	34.0359	38.7964	79.8736	124.967			2.773	79.5849	57.1616	69.0199	81.3687	198.281	155.325
2.78598	20.7975	35.0715	33.3057	37.3898	80.6554	134.429			2.778	74.4392	56.555	67.2884	82.8312	204.328	152.52
2.79098	20.718	33.5141	35.3133	38.7222	81.28	137.935			2.783	72.4599	55.9178	67.4607	80.4132	209.332	154.911
2.79598	20.5944	41.073	34.3212	36.0902	83.9197	149.631			2.788	82.8649	56.9941	68.717	81.4279	206.574	150.066
2.80098	20.7367	34.9272	34.0767	36.5355	89.343	150.938			2.793	80.2728	57.4657	66.8644	80.9615	199.206	159.993
2.80598	20.7284	36.0703	34.947	35.284	84.8376	153.438			2.798	80.9066	59.6899	69.1461	81.9177	203.448	155.132
2.81098	21.6597	33.3902	33.8649	36.4836	82.6829	158.01			2.803	78.9367	58.2975	68.2743	81.7361	205.435	158.012
2.81598	22.4587	34.8741	34.7264	36.2195	85.9833	160.295			2.808	78.9722	56.7407	67.7884	82.3124	208.591	167.661
2.82098	20.807	38.4462	34.4837	34.5178	85.8038	167.707			2.813	78.0293	60.0467	68.5401	83.1476	212.049	160.914
2.82598	21.0674	35.934	34.3229	41.4774	85.7558	170.07			2.818	80.8108	56.8477	68.8201	83.0295	206.035	159.837
2.83098	20.7233	37.8601	32.828	39.9969	85.4292	175.961			2.823	78.4974	59.2373	66.4533	80.4492	207.697	162.916
2.83598	20.648	35.6125	34.6655	39.699	87.1628	181.275			2.828	77.7344	56.6478	68.1879	87.5906	207.546	162.71
2.84098	21.5393	35.0562	33.3642	37.9989	90.7201	184.416			2.833	82.8146	56.1783	66.9212	83.3692	211.882	165.432
2.84598	20.1222	35.1884	33.9641	34.0775	85.434	190.316			2.838	82.6575	59.3717	68.7296	85.8555	211.101	170.358
2.85098	20.7283	35.6004	34.7474	36.6793	87.4679	196.007			2.843	79.4826	58.6675	67.0962	85.5671	211.538	166.709
2.85598	20.0868	35.8112	34.1423	35.3098	88.5098	199.876			2.848	75.4069	57.932	65.9836	80.8297	212.806	175.568
2.86098	19.9867	34.9812	35.0278	38.3429	88.8476	200.995			2.853	81.3144	58.1016	68.5803	86.582	210.277	169.382
2.86598	20.6674	36.1478	34.8593	39.528	89.7291	209.082			2.858	79.7013	52.884	66.8304	84.0714	217.546	174.443
2.87098	21.0296	33.8875	35.4221	37.0717	89.0263	210.826			2.863	78.4812	57.2774	65.552	83.3046	212.689	170.539
2.87598	20.1672	33.9779	33.502	38.4008	89.5327	216.094			2.868	78.1335	59.7892	68.6716	81.9956	205.735	177.171
2.88098	20.0977	36.1118	32.5877	38.8497	90.2623	224.819			2.873	77.2713	57.2824	68.5767	83.5904	212.886	176.93
2.88598	21.4656	38.0612	33.1745	38.1868	92.4731	227.231			2.878	79.0364	55.9687	67.6718	83.2493	216.189	176.833
2.89098	20.9699	38.336	34.8801	36.7064	88.8327	231.305			2.883	80.0416	57.3191	67.5156	84.211	218.284	182.803
2.89598	20.986	36.0876	33.9603	37.4043	93.2052	234.628			2.888	80.3447	56.4285	68.2037	86.6647	213.432	176.948
2.90098	20.4535	37.1456	34.6716	37.7935	95.1849	238.709			2.893	78.8334	55.4692	67.512	87.5319	218.366	184.135
2.90598	20.3109	36.9754	34.4335	41.5497	92.4347	240.116			2.898	77.1327	58.0459	66.7721	87.5005	218.964	183.186
2.91098	19.5467	37.1387	34.2587	37.9331	89.4499	243.894			2.903	80.2747	58.0778	66.929	85.6058	214.862	182.91
2.91598	19.7449	35.3711	35.2991	40.7677	92.7921	255.226			2.908	77.5197	57.8541	69.7124	88.647	219.689	187.295
2.92098	20.9359	36.4278	34.8777	40.048	93.4463	249.714			2.913	74.6207	59.3344	67.8496	85.8259	220.893	190.486
2.92598	20.8386	38.8304	33.237	39.0636	96.4072	260.894			2.918	75.5456	57.4917	69.1273	87.9618	221.147	186.899
2.93098	21.3595	36.7857	34.2182	40.3105	93.5309	266.124			2.923	76.5094	58.0724	67.7429	86.7369	222.764	193.818
2.93598	21.4681	35.6591	32.7588	40.6208	94.0366	271.429			2.928	79.2178	58.2336	68.1477	87.2263	217.824	188.117
2.94098	20.942	36.2673	33.7712	38.9754	92.8916	268.703			2.933	76.4079	56.2306	67.8545	88.5776	221.278	186.336
2.94598	21.1641	38.5599	34.5481	40.0246	101.419	271.767			2.938	75.5882	55.902	65.4011	86.8672	220.216	197.654
2.95098	21.479	35.2905	34.4132	40.3089	97.2408	281.621			2.943	81.1581	59.2522	66.2493	87.8091	217.178	185.647
2.95598	21.4033	36.43	33.9435	39.1885	94.1066	285.148			2.948	76.676	56.697	69.1099	89.025	222.705	200.084
2.96098	22.981	36.3068	33.8666	41.8661	99.0417	292.492			2.953	77.6219	56.7773	66.1978	86.2471	222.077	198.942
2.96598	20.6575	35.1101	33.6236	41.8535	97.0595	290.65			2.958	78.4716	57.0377	68.3388	88.1346	225.235	194.07
2.97098	21.6414	39.9705	32.8981	39.3353	95.8865	296.743			2.963	76.6393	56.9406	69.3604	88.1768	221.253	195.442
2.97598	20.9684	34.937	34.1322	40.8179	96.6094	302.264			2.968	78.0399	57.539	64.8956	91.9218	224.955	196.876
2.98098	21.1332	37.021	33.635	40.8216	99.1639	305.544			2.973	76.9126	55.1824	69.0728	89.852	216.556	199.421
2.98598	21.025	35.4381	34.4261	40.4211	99.5996	308.2			2.978	78.6658	56.7257	68.551	89.9428	222.387	196.68
2.99098	20.2963	36.3079	34.1423	40.1708	95.3435	313.442			2.983	77.9934	56.4836	66.9177	93.1054	221.09	203.461
2.99598	20.8767	35.9621	34.4677	40.6416	97.0444	317.496			2.988	72.9277	57.2609	67.9474	88.2746	221.138	202.589
3.00098	19.8202	34.1215	35.122	41.9233	99.9328	322.303			2.993	73.0913	56.2685	69.7946	85.9101	226.661	201.792
3.00598	21.3257	36.9948	34.87	41.5655	98.1498	322.796			2.998	79.4936	56.4724	69.0536	89.9094	223.127	204.392
3.01098	21.1674	33.7254	35.2797	41.4644	101.873	332.082			3.003	77.8543	56.7526	66.4952	88.9913	226.003	201.508
3.01598	20.5114	34.6256	34.8411	43.38	102.766	327.78			3.008	78.2461	57.2414	66.9774	92.4936	231.872	204.75
3.02098	20.8281	37.6489	34.4507	41.1434	101.519	337.525			3.013	79.4371	57.8209	67.5741	89.8789	234.585	207.156
3.02598	20.8591	34.6442	34.354	41.5912	104.055	339.357			3.018	78.8191	54.1837	67.194	90.3994	226.019	206.391
3.03098	21.5727	35.772	34.4489	44.124	99.9228	339.114			3.023	74.2696	55.78	67.1074	93.0374	228.952	208.513
3.03598	21.0554	41.277	34.7927	41.6479	106.942	348.388			3.028	76.5059	57.369	66.5209	91.241	231.001	205.747
3.04098	19.8552	36.4796	37.2259	43.4258	104.855	351.317			3.033	74.6988	57.4179	70.428	91.4254	232.39	206.641
3.04598	21.2904	36.6889	36.2673	43.2684	103.494	355.722			3.038	82.5922	58.3203	66.6782	96.1589	235.617	209.191
3.05098	21.281	38.2534	36.3016	41.6333	103.878	356.615			3.043	75.951	56.9008	68.7049	92.2238	230.95	209.011
3.05598	21.8809	33.9779	35.5135	44.3602	105.754	354.293			3.048	76.3801	55.5291	67.0869	93.4889	230.245	212.627
3.06098	20.7127	36.1881	33.1033	42.1578	108.856	364.585			3.053	77.641	55.6069	65.1477	92.2689	231.834	217.049
3.06598	21.9593	35.545	33.2428	43.1068	109.019	369.159			3.058	75.0922	55.9061	67.4908	93.3741	229.5	211.639
3.07098	22.6043	35.538	34.2261	43.3386	106.905	369.25			3.063	75.0165	57.0539	67.3508	92.9607	229.431	214.537
3.07598	20.3555	37.1574	33.4579	51.0031	110.68	372.813			3.068	77.3314	55.687	66.0977	91.4166	236.051	220.671
3.08098	21.2407	35.7328	33.9766	42.2243	109.849	376.63			3.073	77.1686	57.3364	68.6918	92.2471	227.816	220.695
3.08598	20.9138	32.2367	36.0438	43.3227	106.281	378.34			3.078	76.8115	56.9127	67.8092	91.1359	232.427	217.544
3.09098	21.4758	36.7073	34.4244	46.6923	106.504	382.809			3.083	77.1143	54.6685	69.0209	94.4985	235.396	217.947
3.09598	21.6183	35.8827	33.9193	49.0481	105.604	392.926			3.088	77.6369	58.5603	69.2407	93.1057	241.238	219.965
3.10098	20.8181	37.992	33.1867	43.7654	109.734	385.445			3.093	77.305	56.0562	65.2768	95.5631	230.31	219.393
3.10598	21.7669	36.147	33.2051	43.4161	109.416	397.791			3.098	76.4942	58.0175	67.4447	88.9252	239.389	222.426
3.11098	21.1832	35.237	34.9334	42.7042	109.23	394.065			3.103	79.1354	55.5978	66.3467	91.1323	229.03	224.927
3.11598	22.2235	40.3784	34.0063	44.742	111.61	397.796			3.108	78.4747	53.2095	66.5748	96.1316	238.275	225.4
3.12098	21.0486	33.8438	35.5318	43.4636	109.506	404.784			3.113	77.4388	55.8947	65.995	92.4796	240.293	221.616
3.12598	22.2137	35.2293	34.8681	44.6079	108.497	409.423			3.118	75.0734	57.735	67.7043	96.1957	239.284	232.614
3.13098	21.9476	31.9891	34.9515	43.6988	110.962	409.59			3.123	76.1437	56.0617	66.7397	93.553	239.915	227.462
3.13598	21.574	38.0501	35.465	43.6497	110.071	411.457			3.128	79.561	55.2016	66.4459	96.3782	233.864	229.257
3.14098	22.8053	33.8367	34.6544	45.4357	118.359	413.704			3.133	77.9181	57.5798	70.5171	92.4072	231.097	229.359
3.14598	20.7947	34.1753	34.5331	44.5172	115.631	417.039			3.138	76.572	55.1766	68.7702	93.5803	242.005	222.556
3.15098	21.2646	36.732	34.6088	45.4545	110.271	422.425			3.143	76.8406	53.8707	69.0037	94.9051	235.165	231.919
3.15598	21.2563	36.33	35.2378	44.6289	115.359	424.688			3.148	79.1813	57.0419	65.5474	96.6216	244.531	229.989
3.16098	21.3562	36.4443	33.2416	46.1684	109.05	425.496			3.153	83.766	55.2582	67.1944	100.781	237.136	231.2
3.16598	20.8526	36.1364	34.5156	44.1376	114.483	434.024			3.158	77.5051	57.1677	68.0662	96.889	231.686	231.303
3.17098	22.6962	36.184	33.9141	45.112	115.64	433.428			3.163	76.7614	56.865	67.6264	95.0145	241.882	232.951
3.17598	21.4129	35.6659	34.1521	45.2451	116.941	432.98			3.168	74.4292	55.5629	67.0468	96.6431	238.478	233.647
3.18098	21.8343	38.4627	35.2543	45.1585	120.371	435.38			3.173	80.3677	58.2413	67.1455	96.4436	238.602	234.356
3.18598	20.985	35.6964	34.5786	46.1253	116.191	443.335			3.178	75.7429	57.9337	67.9776	96.4524	238.538	236.545
3.19098	21.1766	34.7039	34.7026	48.0648	116.259	445.681			3.183	77.9399	58.2831	67.3106	95.5351	243.755	235.125
3.19598	23.5639	36.4897	34.5957	46.3553	115.905	444.098			3.188	74.5559	55.2249	66.8697	97.9364	243.945	237.106
3.20098	23.4448	44.0381	35.0666	46.4117	112.785	451.659			3.193	77.453	58.7526	64.5424	93.9647	240.567	237.919
3.20598	22.3254	38.5612	33.7802	48.5336	116.041	451.992			3.198	80.1852	55.6692	67.8886	95.1783	249.259	243.782
3.21098	21.2011	45.7919	34.4554	46.3079	114.359	455.98			3.203	77.9319	55.9843	66.5682	96.6434	240.847	231.051
3.21598	21.1894	35.1587	34.565	46.4082	122.521	462.334			3.208	75.8692	57.0922	69.7352	95.6434	245.789	243.665
3.22098	22.3128	38.0817	33.8464	45.113	118.13	459.756			3.213	77.0445	56.0199	70.5841	96.8687	244.389	234.794
3.22598	21.9392	31.9504	36.0192	50.1136	115.653	459.732			3.218	76.098	59.4192	67.5325	96.7855	249.859	245.495
3.23098	22.2596	34.9857	34.6976	45.9489	117.777	465.265			3.223	79.1876	57.8993	66.4808	95.9218	240.614	243.513
3.23598	21.53	33.7838	33.457	44.7543	120.526	467.801			3.228	74.9682	56.6561	69.2698	96.6268	242.633	244.076
3.24098	22.3277	34.4648	34.5098	44.3952	121.432	470.747			3.233	76.8121	56.283	66.1668	98.4215	240.731	245.256
3.24598	22.5286	37.1407	36.22	47.6357	124.734	467.914			3.238	80.0087	59.9211	68.6313	98.7445	244.688	242.504
3.25098	20.8697	39.3399	35.7469	49.8689	121.922	468.81			3.243	76.9807	58.5556	67.2875	97.4678	245.865	236.929
3.25598	20.8224	40.8728	35.729	49.599	124.901	478.041			3.248	74.5807	58.5961	66.4504	96.8897	248.948	245.904
3.26098	21.9047	37.6661	35.9322	49.8177	119.839	479.539			3.253	79.4252	55.5068	64.3865	98.4882	244.503	236.802
3.26598	20.1113	36.1218	34.2737	46.0832	120.545	482.12			3.258	78.4766	54.8778	66.3577	94.4965	250.82	241.986
3.27098	22.1229	51.5717	34.8849	52.6138	118.898	478.227			3.263	75.4046	57.1711	64.1026	98.451	245.545	243.589
3.27598	20.8878	37.2517	33.0695	49.4175	122.73	489.198			3.268	78.1828	55.5409	69.0663	96.2503	247.412	244.325
3.28098	22.9408	35.8489	35.437	49.2892	119.944	492.559			3.273	74.9878	55.9581	68.146	96.4621	254.604	245.768
3.28598	23.1138	37.8274	34.2362	47.8457	123.608	491.801			3.278	80.1717	58.915	67.6318	96.082	243.152	249.388
3.29098	23.7418	36.9446	35.0765	46.8286	121.454	496.494			3.283	77.8412	56.4057	67.8929	100.122	252.866	251.034
3.29598	22.6088	37.3182	33.9208	47.1042	125.949	498.626			3.288	75.8925	55.6067	68.9011	94.5732	254.64	249.762
3.30098	22.7286	37.448	34.268	46.565	122.939	491.771			3.293	78.4562	56.7486	69.3249	98.7976	248.271	256.394
3.30598	22.7962	34.8205	35.1187	49.3958	124.185	491.343			3.298	74.6899	54.6581	67.1857	97.7961	251.468	249.565
3.31098	20.694	37.3927	34.6203	50.5705	121.465	496.223			3.303	80.3733	59.0116	67.5039	97.4803	248.469	249.398
3.31598	22.1776	35.401	34.1918	48.5444	129.894	502.259			3.308	77.4323	57.8022	65.9117	99.3588	244.171	258.949
3.32098	21.3662	36.6648	34.8412	54.8922	127.865	502.535			3.313	75.1419	56.7522	68.0397	99.292	257.284	250.129
3.32598	21.689	34.9678	34.6549	49.9372	126.06	509.604			3.318	81.7735	57.5031	70.28	102.304	255.384	250.902
3.33098	20.1725	35.1675	35.666	47.2107	125.985	508.494			3.323	77.2072	56.855	67.46	96.843	249.673	253.627
3.33598	20.8038	34.9784	34.2251	50.0925	125.963	508.788			3.328	78.1354	58.8287	69.9316	99.8141	247.461	259.816
3.34098	22.1191	39.1813	34.4501	50.598	129.102	505.811			3.333	74.9245	56.8543	65.5927	103.211	244.758	256.692
3.34598	21.6451	37.1675	35.2766	49.7841	130.841	507.64			3.338	78.3983	55.8671	66.6494	99.9608	252.481	261.937
3.35098	20.6549	37.8757	33.8734	49.4908	127.289	516.897			3.343	77.0721	56.7982	67.7876	98.7232	245.919	259.74
3.35598	20.9408	36.1786	35.0995	48.8909	127.612	523.001			3.348	74.492	57.17	63.5931	100.77	255.434	257.779
3.36098	22.021	36.2521	35.0666	54.0077	129.412	519.169			3.353	77.7797	58.3524	66.4546	104.669	251.155	259.885
3.36598	22.6447	36.0208	34.8237	50.477	131.121	525.024			3.358	78.7568	56.7379	69.5141	103.362	248.755	257.94
3.37098	22.6966	42.585	36.1617	50.8325	130.021	523.665			3.363	76.313	57.3896	67.8258	95.8696	254.251	259.565
3.37598	22.483	36.166	35.982	58.6064	126.176	520.356			3.368	74.5274	57.2594	65.9174	101.117	251.281	263.936
3.38098	21.2934	38.4682	34.4241	48.805	133.52	526.742			3.373	77.9992	55.4945	67.8769	101.76	248.725	262.308
3.38598	22.0862	38.1178	34.0406	46.8886	131.696	528.682			3.378	76.7583	56.2256	66.181	99.0767	252.846	258.756
3.39098	21.6919	34.7453	34.4351	51.4891	128.186	517.332			3.383	79.7336	57.7213	68.2396	98.249	260.604	261.987
3.39598	22.137	39.5594	34.5218	51.615	129.585	534.092			3.388	77.5517	58.2343	65.7736	96.1798	262.215	264.508
3.40098	21.628	37.5105	34.6664	53.5008	131.33	532.504			3.393	76.5295	56.495	68.1489	103.137	259.231	258.61
3.40598	20.482	35.8283	35.4359	51.4564	129.788	539.854			3.398	72.9444	56.0744	68.7003	104.52	255.888	265.495
3.41098	20.8123	36.0379	34.7981	49.5978	128.63	534.423			3.403	77.1036	60.2775	69.0169	99.0446	250.096	264.378
3.41598	21.7516	39.2803	34.9252	52.8128	128.38	540.747			3.408	73.3909	56.6587	68.884	97.5704	257.998	264.503
3.42098	23.5169	35.2746	35.1647	56.1193	133.022	537.546			3.413	78.338	54.4994	66.2945	98.3522	256.035	262.083
3.42598	22.0514	35.297	35.0528	56.2025	133.295	548.752			3.418	77.0642	56.5532	68.2103	99.7891	262.544	268.529
3.43098	23.1697	37.7642	34.0512	55.5351	132.064	548.278			3.423	75.8666	57.0589	67.9129	101.749	261.247	269.094
3.43598	21.0912	37.7738	34.819	52.3154	131.69	547.555			3.428	73.5767	59.7124	66.3601	105.532	257.406	268.741
3.44098	22.9382	35.957	35.1178	50.3013	131.854	552.806			3.433	74.7742	55.0426	68.1448	102.039	256.854	270.717
3.44598	21.107	36.3791	34.1602	56.578	135.237	549.926			3.438	74.527	56.0748	67.7713	101.37	257.827	269.773
3.45098	22.7486	42.8229	35.1348	54.852	137.584	558.455			3.443	74.4491	58.2712	67.3557	101.525	262.623	270.29
3.45598	21.7731	36.5952	36.2476	53.2689	135.198	552.446			3.448	75.8058	56.6353	64.5785	100.768	261.08	268.957
3.46098	22.1345	37.0456	34.3064	51.9448	133.884	552.522			3.453	74.1132	57.1528	66.0895	103.194	258.103	268.09
3.46598	22.5261	36.2297	35.17	53.4276	134.698	563.584			3.458	78.1815	57.1951	66.5909	103.503	258.757	272.597
3.47098	21.9237	35.8325	34.3181	52.7438	135.36	553.929			3.463	77.1423	56.237	67.465	100.786	261.225	268.977
3.47598	23.1177	36.9752	34.608	54.0838	133.98	561.623			3.468	79.4085	56.8712	67.7056	101.873	260.517	267.636
3.48098	21.1905	37.9713	34.8289	51.6367	135.907	563.71			3.473	76.16	57.8407	66.1092	102.414	267.724	268.599
3.48598	21.0641	37.863	34.4137	51.6065	136.74	557.594			3.478	72.6597	56.543	69.1691	97.8256	262.642	272.785
3.49098	21.6132	38.8676	35.4824	55.9133	144.556	560.149			3.483	75.419	56.2553	69.5767	100.599	261.06	271.093
3.49598	21.7336	38.7566	34.2551	54.5888	134.466	558.444			3.488	74.324	56.1203	65.4905	100.978	259.437	274.643
3.50098	22.6819	36.4971	36.267	51.8882	137.988	562.233			3.493	74.7434	57.1244	66.6872	100.903	260.261	268.982
3.50598	21.3019	38.1558	35.6679	53.7413	135.53	564.944			3.498	76.1369	58.2243	68.3135	105.307	262.302	274.142
3.51098	23.5039	35.8868	35.8917	52.0485	135.889	577.229			3.503	77.2822	57.3094	66.9091	102.355	260.214	262.463
3.51598	22.8628	39.2298	34.1418	56.2573	135.794	570.196			3.508	74.1308	58.2156	69.3921	99.6371	265.496	278.866
3.52098	21.9165	36.7286	33.788	55.5729	134.421	574.292			3.513	79.6767	57.2838	67.8646	99.7112	264.26	274.438
3.52598	21.6372	35.9172	34.5909	56.3944	140.623	567.286			3.518	74.079	54.5101	65.0859	105.6	268.558	274.794
3.53098	20.8511	35.7448	35.5976	51.5088	135.304	577.856			3.523	75.7582	56.146	67.2742	97.5908	256.972	275.328
3.53598	22.4627	37.9128	36.1038	59.4053	139.609	572.103			3.528	77.3653	58.2164	68.2025	104.55	264.537	276.702
3.54098	21.4452	38.6052	35.9606	56.2415	136.309	573.346			3.533	73.4382	57.1017	68.0269	100.97	266.265	279.116
3.54598	22.4162	37.4729	35.568	53.6753	140.282	572.261			3.538	74.0908	57.0121	66.9577	103.776	264.749	280.259
3.55098	21.601	34.1722	35.8533	54.8687	139.629	580.915			3.543	77.3565	56.0567	67.4574	100.716	269.97	276.458
3.55598	21.9191	38.8395	34.8044	52.7225	144.571	578.939			3.548	75.2553	58.1526	68.8564	101.002	270.137	274.975
3.56098	21.8863	37.5893	33.9241	53.6726	143.019	587.773			3.553	73.746	56.5763	66.3717	100.642	254.554	278.022
3.56598	22.9953	37.2043	36.6868	55.7324	142.6	586.374			3.558	76.2482	56.4329	68.2515	104.44	265.134	282.989
3.57098	22.5324	35.5991	34.3489	58.0957	142.261	577.414			3.563	80.9374	54.6951	67.2119	102.081	266.529	276.882
3.57598	21.0276	39.2241	35.219	52.7998	141.683	581.685			3.568	75.2597	58.8441	66.3309	101.162	263.725	279.146
3.58098	23.584	35.5223	34.1429	57.9688	143.448	588.897			3.573	75.9693	57.2647	66.1887	102.842	264.007	275.124
3.58598	22.2554	36.9803	35.0916	52.6403	144.142	582.574			3.578	76.3284	59.1946	66.1212	103.117	262.827	285.186
3.59098	22.0282	38.0343	35.6913	56.8887	144.71	587.883			3.583	75.113	58.9783	67.7291	104.689	265.869	283.172
3.59598	23.5448	38.4056	36.537	54.071	143.162	589.108			3.588	74.7085	59.0732	66.0558	105.392	258.559	276.24
3.60098	22.8637	35.1637	36.1019	54.4523	145.971	591.221			3.593	76.2143	54.1654	67.1561	105.412	259.146	283.463
3.60598	20.5262	36.9084	35.462	55.4495	147.065	589.949			3.598	76.6988	57.9293	64.6691	104.777	270.518	284.019
3.61098	23.4932	36.3424	35.1246	63.8224	147.768	593.72			3.603	76.5843	56.976	66.8154	101.476	258.694	283.933
3.61598	21.8853	35.7354	35.2626	53.8176	144.9	590.522			3.608	75.8949	56.4012	67.2387	104.326	272.231	287.583
3.62098	22.1764	39.4052	34.5517	57.5766	140.479	598.862			3.613	77.8583	54.8418	67.2535	101.647	266.033	275.737
3.62598	23.5596	36.0611	35.5688	59.796	146.875	596.951			3.618	76.8444	58.714	65.8485	100.757	274.969	285.51
3.63098	24.323	37.4941	35.1888	57.6249	145.576	600.727			3.623	75.5345	57.7826	67.6533	101.838	270.189	279.645
3.63598	23.0324	36.5378	34.8997	61.025	154.946	611.543			3.628	76.8133	58.3226	65.3092	105.623	271.848	279.256
3.64098	22.0377	37.146	35.2046	60.2889	145.35	596.866			3.633	73.8378	57.036	67.7981	105.99	266.504	286.812
3.64598	22.6245	39.34	33.1545	57.3595	145.113	595.639			3.638	73.7341	55.9422	71.3311	103.518	268.952	278.303
3.65098	21.9452	33.8317	35.9657	56.7519	145.469	602.432			3.643	76.529	55.0657	67.4442	105.597	264.288	284.456
3.65598	22.8131	39.1929	35.3399	59.0981	150.489	602.335			3.648	79.5671	58.4788	72.5192	106.342	268.778	286.547
3.66098	21.8738	36.9285	35.8212	57.8964	147.825	611.742			3.653	76.5552	56.2166	67.6851	100.404	265.816	286.634
3.66598	22.7606	37.9144	34.8926	57.3199	151.22	609.303			3.658	73.7364	56.148	66.3833	103.462	272.727	287.078
3.67098	23.1583	34.6675	36.0751	57.6251	147.589	609.656			3.663	77.0048	56.7495	71.1402	104.575	267.846	287.615
3.67598	23.2684	36.2565	34.3354	53.4734	145.614	610.793			3.668	78.2597	56.165	67.2459	102.719	262.622	293.035
3.68098	22.3474	35.673	36.3505	56.1922	150.711	615.259			3.673	78.427	55.5871	67.9624	100.738	266.667	284.945
3.68598	22.5305	42.8641	34.2533	56.3623	147.521	601.516			3.678	73.2034	58.399	68.4299	104.786	268.988	288.085
3.69098	22.8928	35.7329	34.7222	59.2664	149.854	611.186			3.683	75.0516	57.3886	66.257	98.9544	269.663	287.626
3.69598	21.8358	42.0287	37.162	61.0878	150.091	602.407			3.688	72.6961	57.9239	67.3523	102.81	267.088	290.956
3.70098	22.4959	42.9511	36.3987	61.9959	155.764	616.698			3.693	77.1216	58.2716	67.6926	102.451	266.49	282.672
3.70598	20.9846	39.3033	34.139	60.7969	148.515	606.966			3.698	74.6055	55.5071	65.4604	103.253	271.764	298.187
3.71098	23.3349	38.4031	34.0661	55.779	149.595	617.397			3.703	74.245	60.7152	67.5556	100.872	270.021	289.134
3.71598	22.4569	35.7414	36.2705	59.5898	149.653	620.177			3.708	78.7732	58.0773	66.7077	103.94	283.162	290.215
3.72098	21.2776	39.2782	35.3942	62.6671	149.572	620.773			3.713	71.6577	56.1492	69.3926	102.312	282.471	288.374
3.72598	22.8903	36.6777	34.0522	60.9682	152.118	611.68			3.718	78.7645	58.6232	66.9133	104.148	267.807	291.524
3.73098	22.2567	35.1221	35.0095	55.3337	147.178	617.169			3.723	75.6299	55.4076	67.3069	99.2393	276.07	300.026
3.73598	22.1623	36.3902	35.3239	57.4666	153.19	626.229			3.728	76.2437	57.0437	64.4904	98.0375	271.991	291.52
3.74098	22.3785	38.8625	34.5997	59.4803	150.582	626.277			3.733	76.8517	54.5105	64.8637	104.197	271.724	287.646
3.74598	23.2829	38.0745	36.607	66.4016	157.261	626.632			3.738	79.8088	57.404	66.4911	106.051	270.729	287.198
3.75098	23.3536	37.3436	35.155	70.4508	151.462	629.371			3.743	78.3093	57.3259	64.6601	99.7277	275.155	291.134
3.75598	22.1872	37.5192	33.8008	59.5632	153.788	618.005			3.748	75.5214	55.7135	68.7451	104.273	276.774	293.339
3.76098	23.3962	42.2668	36.6983	66.3036	153.03	624.772			3.753	77.1454	56.922	66.819	106.454	273.168	293.731
3.76598	22.7453	36.6129	35.9013	62.5237	153.604	639.035			3.758	76.1186	60.292	66.8757	105.045	278.949	288.175
3.77098	22.2962	38.0923	35.7156	59.3191	152.79	633.64			3.763	78.1924	58.3553	68.4148	101.444	271.903	286.258
3.77598	21.5666	37.7431	35.5887	61.2359	150.156	624.419			3.768	74.7317	57.4289	66.9846	100.55	277.446	293.762
3.78098	22.3939	35.8292	35.6953	58.7842	154.596	635.572			3.773	78.4419	55.5144	66.4207	105.265	281.396	297.85
3.78598	23.0691	34.8617	34.9873	63.9607	153.903	628.369			3.778	71.835	55.8127	69.3272	97.798	274.259	291.753
3.79098	24.1462	37.8971	35.2505	61.0118	152.515	639.179			3.783	73.3463	57.1491	67.8882	104.447	275.82	294.449
3.79598	22.2696	42.1099	34.6961	61.7751	156.769	639.058			3.788	72.1313	58.2211	66.4677	101.789	273.044	294.267
3.80098	23.132	36.9653	35.5185	61.2651	153.101	631.934			3.793	78.7409	60.3817	65.6592	100.224	275.514	291.035
3.80598	22.8624	40.239	36.2338	63.5646	155.747	634.538			3.798	78.0409	57.1025	64.4023	103.852	275.927	299.801
3.81098	23.3642	35.1499	35.123	58.7453	159.35	638.744			3.803	75.2868	54.9296	67.1863	106.794	270.009	292.438
3.81598	22.7297	36.487	34.6219	62.8778	154.474	639.108			3.808	75.59	57.9836	68.3033	95.5951	273.699	297.495
3.82098	22.3118	35.8049	35.5035	62.9385	157.455	641.357			3.813	71.212	60.4589	65.9912	101.228	281.76	294.653
3.82598	23.0173	39.1761	36.0095	61.2707	155.979	644.41			3.818	74.2563	57.1693	66.883	103.083	270.275	305.118
3.83098	22.449	38.5694	36.3564	62.7213	157.93	641.104			3.823	77.661	56.9785	68.4259	100.921	276.379	301.335
3.83598	23.9754	36.9208	34.74	62.1362	157.516	644.046			3.828	78.8493	57.0729	70.562	104.929	281.138	293.492
3.84098	23.3399	37.9936	35.9788	61.3402	157.458	635.645			3.833	78.8788	54.8923	68.2656	104.622	279.448	295.937
3.84598	23.3674	35.184	37.5408	61.4948	159.778	635.484			3.838	74.9039	60.1699	67.0374	101.735	270.697	294.41
3.85098	21.6262	36.6212	34.0046	64.297	164.248	642.968			3.843	76.0955	56.6775	66.1029	104.024	277.532	294.359
3.85598	23.3764	38.9255	34.7214	62.0787	163.547	644.211			3.848	74.0638	57.8851	68.5709	99.8252	283.548	293.504
3.86098	22.8335	38.7628	36.4661	60.216	161.768	637.998			3.853	74.9141	59.3571	66.349	101.691	282.807	309.137
3.86598	22.9368	34.6878	36.2827	62.0258	160.426	651.288			3.858	72.877	54.9402	68.9849	100.681	276.541	295.138
3.87098	23.0324	39.5702	35.299	61.7534	162.164	650.417			3.863	75.2189	57.1354	64.5599	100.491	284.562	303.314
3.87598	23.3754	38.0456	35.9812	60.9017	160.775	645.348			3.868	71.9169	60.2175	68.1409	106.731	274.708	297.086
3.88098	22.8166	36.8477	33.5818	62.9423	162	649.649			3.873	75.3672	59.7726	67.3809	99.3187	278.419	299.23
3.88598	22.2478	34.7122	35.9806	61.552	161.829	650.707			3.878	74.4574	59.0339	70.4803	107.169	284.098	290.855
3.89098	23.3875	36.9474	36.2372	62.1261	162.347	645.087			3.883	73.8185	56.4109	65.832	102.315	289.484	301.875
3.89598	23.3854	41.9593	35.1114	63.5447	162.354	648.769			3.888	79.4074	58.2399	67.888	103.66	274.339	301.31
3.90098	22.4375	41.3039	34.7634	63.3512	165.428	653.942			3.893	75.951	59.776	67.7756	95.0019	279.061	302.52
3.90598	21.7632	38.4955	36.608	61.4075	159.855	643.373			3.898	75.5544	59.2868	66.5774	102.775	281.179	309.147
3.91098	22.4868	41.9094	35.0871	64.3819	162.705	650.761			3.903	72.4753	58.6095	68.7166	101.093	283.033	300.533
3.91598	23.5642	40.1124	35.4029	59.8386	161.901	658.27			3.908	74.2209	55.993	68.0985	101.955	287.103	301.103
3.92098	21.8281	37.8881	35.9692	62.7293	163.401	655.136			3.913	73.4888	59.0319	66.8073	101.868	280.108	301.717
3.92598	21.8515	39.7826	36.13	64.255	163.602	662.236			3.918	73.9476	58.5292	66.4069	103.535	281.634	303.415
3.93098	23.2527	39.1148	34.8596	62.195	164.315	663.032			3.923	75.7155	56.9185	66.9977	106.045	285.168	297.787
3.93598	23.1613	38.3806	36.7498	64.4298	165.347	655.135			3.928	78.4182	58.1917	67.5757	99.5191	282.704	298.426
3.94098	22.2541	41.0831	36.1089	66.4067	163.187	656.58			3.933	76.1509	57.5094	67.4768	103.769	280.975	298.838
3.94598	24.0266	37.5019	36.1346	64.7603	164.91	656.896			3.938	73.2197	58.528	66.4883	103.086	285.397	298.738
3.95098	22.1445	38.0067	35.1523	63.6526	162.101	655.03			3.943	76.4386	58.098	65.7429	101.381	283.78	304.787
3.95598	22.4221	38.2197	35.3231	61.5261	166.317	664.654			3.948	75.8786	62.1527	67.8964	105.962	286.822	301.049
3.96098	22.181	36.4158	34.5745	64.1419	165.35	672.865			3.953	74.8038	55.3229	69.4775	105.739	287.852	305.132
3.96598	22.3457	35.9042	35.2048	62.5876	161.481	659.441			3.958	79.6642	60.2631	68.5267	101.204	278.603	304.573
3.97098	22.931	38.4142	36.0656	59.9176	162.168	656.522			3.963	76.7044	56.6684	66.9875	99.1988	283.256	304.882
3.97598	22.6145	36.2235	36.1728	61.8517	167.568	667.793			3.968	73.8995	59.0828	66.2306	104.426	282.078	299.808
3.98098	23.907	39.2952	36.3987	62.9075	169.337	663.173			3.973	76.3027	54.2544	69.7039	100.485	286.344	305.526
3.98598	25.0853	36.5986	34.6865	66.007	164.736	665.218			3.978	74.7201	59.5595	67.8381	98.7342	281.183	310.029
3.99098	23.6847	37.5183	35.74	65.4531	165.208	667.429			3.983	77.9945	58.1964	67.498	104.642	286.724	298.19
3.99598	23.9078	36.9607	36.348	67.1979	169.222	663.9			3.988	73.6453	60.6323	66.1217	100.418	289.264	305.974
4.00098	23.6479	39.1738	35.7651	66.3198	170.195	662.307			3.993	74.6732	59.9869	68.0134	102.634	284.047	303.516
4.00598	23.5743	40.4403	34.8832	68.0665	165.089	667.916			3.998	75.3877	61.1933	68.8671	100.423	284.886	313.272
4.01098	21.6658	36.424	36.0336	62.4182	162.507	672.961			4.003	73.5179	55.9407	68.7646	100.977	289.131	306.142
4.01598	22.2988	38.3155	35.1595	80.5808	168.076	657.323			4.008	73.4566	57.18	67.4008	100.706	288.578	303.253
4.02098	22.8348	36.4757	35.4971	64.0257	171.099	664.914			4.013	75.7066	58.7375	67.6788	108.936	283.948	302.461
4.02598	23.4686	38.7822	35.9284	63.4304	172.327	664.401			4.018	71.7913	57.8987	67.7072	100.952	282.798	308.796
4.03098	23.0427	35.3176	34.8486	62.4273	169.556	680.394			4.023	76.2501	59.9585	65.689	100.187	292.208	302.18
4.03598	23.8708	40.6712	34.5101	61.2939	168.365	670.666			4.028	73.2651	58.6387	69.1998	100.65	284.295	308.214
4.04098	25.3918	37.2147	36.175	64.9077	167.527	670.56			4.033	74.4435	57.2735	65.6597	101.627	284.568	304.881
4.04598	26.5399	39.1699	38.0678	68.5162	167.956	674.232			4.038	72.7384	62.1791	66.9307	102.896	288.781	304.41
4.05098	28.5021	37.4766	35.9203	65.707	167.119	671.415			4.043	76.5722	59.3821	68.6891	101.359	283.221	311.274
4.05598	24.1429	38.8466	35.2121	64.757	166.051	663.397			4.048	75.8554	61.1409	68.056	101.041	292.49	308.651
4.06098	23.9114	39.5679	35.9135	65.6467	166.587	672.159			4.053	76.0988	60.8435	65.5492	101.073	284.178	305.17
4.06598	24.7144	38.9571	37.0628	67.4088	167.735	667.142			4.058	73.258	58.0394	69.0618	102.991	294.328	306.71
4.07098	25.6957	39.3554	37.0555	63.6184	175.531	669.062			4.063	75.6303	59.4966	68.3151	99.5029	282.03	314.261
4.07598	23.5873	39.4419	35.5235	66.6821	170.34	683.515			4.068	75.6608	59.476	69.8777	101.227	288.688	307.559
4.08098	23.2617	38.17	35.8222	64.439	169.489	674.16			4.073	73.66	56.8435	64.5147	100.163	288.147	310.744
4.08598	23.0062	38.3127	35.4124	76.044	167.737	672.566			4.078	72.5508	57.0526	66.7716	99.1026	284.381	304.483
4.09098	24.6533	36.1539	35.7519	67.8756	168.103	671.939			4.083	74.6138	58.9325	67.0359	102.654	284.924	307.95
4.09598	23.045	37.62	34.7424	68.7643	170.275	673.938			4.088	76.1465	59.0399	68.1399	105.31	286.322	303.297
4.10098	23.5276	39.0073	35.5433	66.3908	168.479	667.471			4.093	76.0395	58.1173	66.5623	96.3125	282.148	307.333
4.10598	22.6262	39.368	36.0956	67.8293	172.968	676.373			4.098	74.1384	57.4532	67.5991	102.525	291.008	297.35
4.11098	23.6967	37.2758	36.0274	71.4174	171.937	680.899			4.103	73.5575	59.2668	67.2573	97.7085	294.833	310.185
4.11598	22.8269	36.6352	35.6994	71.1305	174.231	680.328			4.108	73.871	61.4614	67.0481	99.9659	284.827	303.466
4.12098	23.0518	38.5748	36.1065	64.8798	168.363	677.748			4.113	72.3341	59.0534	68.1052	100.111	291.006	310.729
4.12598	26.3503	36.663	37.7914	64.2688	175.631	678.792			4.118	71.2339	55.0943	69.1318	100.405	292.481	306.194
4.13098	22.9507	38.0213	35.4376	65.8898	172.955	676.518			4.123	70.2188	60.2597	68.0476	96.2684	292.567	311.879
4.13598	23.8009	38.5066	36.8267	71.6324	172.406	684.985			4.128	74.5404	55.4326	68.704	99.28	284.95	309.518
4.14098	23.8282	39.1964	36.2488	65.8618	175.571	681.744			4.133	71.7591	60.4633	68.3851	96.8864	286.046	307.342
4.14598	22.7491	38.338	35.8949	68.0039	171.439	672.601			4.138	74.9763	54.4877	65.7912	98.7134	290.7	311.403
4.15098	23.3155	38.5469	35.8712	68.023	172.492	687.169			4.143	73.6432	60.014	67.4255	99.4839	292.476	310.651
4.15598	23.9133	39.1282	35.6564	65.1618	180.765	681.855			4.148	73.2789	57.997	66.9433	101.092	287.338	317.029
4.16098	23.1783	38.114	36.0483	63.8438	177.01	687.14			4.153	75.2357	59.7657	68.9003	98.4803	287.128	309.128
4.16598	23.8031	39.3596	36.3998	72.8648	176.117	690.576			4.158	74.4575	58.5166	65.3431	99.8527	293.266	306.257
4.17098	24.9706	38.1279	37.4285	72.1147	174.353	688.808			4.163	74.9858	56.9566	68.3119	100.06	286.81	310.734
4.17598	23.5903	36.7938	36.5554	67.8476	175.537	687.011			4.168	76.5976	58.1045	65.1892	101.747	288.592	315.522
4.18098	23.1827	37.7762	34.1542	65.446	177.802	688.888			4.173	71.9502	56.6677	67.6115	101.763	286.211	310.889
4.18598	22.8597	40.9312	35.0037	68.7415	182.424	690.15			4.178	77.6057	61.1514	66.0439	98.7416	284.895	308.062
4.19098	24.0882	43.2297	36.0453	63.4557	177.984	693.325			4.183	75.1682	57.8246	68.2084	100.139	293.808	315.644
4.19598	23.0674	39.2451	35.3437	67.8532	174.734	697.568			4.188	77.9423	59.4012	69.7777	95.8858	296.612	309.936
4.20098	23.3216	37.384	36.4948	66.2434	174.419	687.937			4.193	72.8997	54.7329	64.6396	99.3436	297.596	309.652
4.20598	23.3447	35.1982	38.2247	71.7118	179.394	691.373			4.198	75.0194	58.2966	68.1294	98.91	295.131	310.211
4.21098	23.618	40.0074	35.909	69.2842	175.959	694.827			4.203	72.9685	59.4029	66.234	100.291	303.544	312.164
4.21598	23.7819	37.189	36.5477	67.8952	178.593	684.654			4.208	75.246	55.5556	66.86	99.2974	284.942	313.032
4.22098	23.7791	35.7432	36.8605	65.0311	180.342	695.795			4.213	75.0075	61.7602	67.1268	97.9051	296.28	311.315
4.22598	23.8093	38.8112	38.3842	69.311	180.514	706.125			4.218	70.7561	58.9402	66.7009	94.8692	297.298	318.74
4.23098	24.2736	38.4701	35.7308	67.6078	179.787	692.746			4.223	72.8301	54.5621	67.8967	101.589	295.674	310.001
4.23598	25.2128	39.463	36.0703	69.6846	178.472	698.011			4.228	75.6899	55.7378	68.8692	99.681	293.133	315.2
4.24098	23.2554	39.5936	35.6718	67.991	179.665	690.452			4.233	79.0948	60.0958	64.2894	98.4275	297.539	311.286
4.24598	23.7946	39.2717	36.1796	67.6561	179.216	691.296			4.238	72.0066	58.2155	68.1062	100.637	286.44	309.802
4.25098	23.5801	42.1774	35.4908	74.3045	178.871	691.307			4.243	73.5738	56.9228	68.3555	96.4181	300.038	314.88
4.25598	24.3496	38.952	36.2184	72.6168	180.76	695.005			4.248	73.8753	56.8321	68.0494	97.9583	289.984	313.671
4.26098	23.2292	42.8159	36.7514	66.2529	183.547	690.669			4.253	72.1581	62.3161	65.2364	99.9663	299.127	311.315
4.26598	23.6452	38.25	34.7241	70.131	183.719	697.388			4.258	73.7222	60.0733	64.9277	98.4527	289.546	314.602
4.27098	22.5612	36.7669	36.9915	64.759	180.428	692.553			4.263	69.1408	58.1308	67.3266	97.6224	297.35	313.057
4.27598	24.4716	40.7903	35.7475	68.2912	179.422	686.045			4.268	77.0468	58.9689	68.5069	96.5592	294.153	311.357
4.28098	23.9496	38.4076	35.8381	69.979	183.636	697.974			4.273	78.3046	56.8472	66.3341	94.2057	292.317	312.22
4.28598	26.3767	36.9556	36.8725	69.0657	176.218	697.393			4.278	70.5279	56.1803	67.7747	98.767	296.178	310.449
4.29098	23.2433	39.2578	37.3645	72.4327	182.499	703.816			4.283	74.1794	61.7953	66.9091	98.9661	296.545	316.289
4.29598	23.528	38.5444	36.8529	68.9479	181.57	692.512			4.288	75.8191	59.6021	66.7346	98.828	294.923	317.068
4.30098	23.8765	37.84	37.1675	70.2313	183.035	699.537			4.293	76.5337	56.1457	67.9328	99.7713	290.661	311.139
4.30598	24.4725	38.0729	35.9625	68.6368	181.972	696.78			4.298	72.4461	59.6279	69.846	96.698	300.017	319.191
4.31098	24.9057	38.7064	37.4552	70.594	181.452	699.315			4.303	75.5417	58.424	68.541	95.2522	295.764	313.651
4.31598	24.508	38.5016	36.6479	69.549	180.438	701.838			4.308	74.8533	57.9952	65.5993	103.172	302.667	317.253
4.32098	23.8974	37.6225	37.0147	68.5294	182.248	699.81			4.313	71.4163	58.0791	65.3148	100.166	294.999	321.553
4.32598	23.9724	37.9107	36.7108	69.5783	185.024	698.814			4.318	75.9069	61.7953	67.9756	91.0332	286.12	316.788
4.33098	24.5518	38.3638	36.5369	71.6506	182.483	706.894			4.323	73.8377	61.5304	68.1693	99.8141	299.834	316.477
4.33598	23.4452	38.4634	36.2473	71.0001	184.649	705.608			4.328	75.4988	58.5591	66.2689	100.558	296.972	315.348
4.34098	23.2267	38.4027	35.1918	69.2972	182.851	691.808			4.333	77.008	55.6106	66.5404	98.8101	299.833	313.305
4.34598	23.5993	35.4817	36.0395	69.7479	186.45	705.981			4.338	74.0114	55.863	66.9469	99.3103	302.628	303.704
4.35098	23.5333	36.8757	35.5026	67.5654	189.614	700.432			4.343	76.7631	60.1917	64.9863	98.2797	293.141	317.692
4.35598	22.6632	37.8101	37.7341	72.7143	186.688	716.016			4.348	74.124	56.862	66.8487	94.9572	284.408	313.002
4.36098	24.4222	40.4469	37.0536	73.183	187.391	705.76			4.353	76.439	58.3421	65.4339	98.48	300.135	311.169
4.36598	25.6612	38.2149	36.6365	73.1909	187.378	705.983			4.358	75.1926	61.8066	65.547	97.8378	299.418	317.408
4.37098	24.2105	40.7852	36.9576	71.8223	185.144	699.625			4.363	69.9513	61.0835	66.3829	96.7245	296.371	313.639
4.37598	23.5418	36.8229	35.8986	71.1401	186.277	708.181			4.368	71.0896	56.4762	66.1323	97.0573	301.881	319.951
4.38098	24.451	36.8509	36.3693	70.4775	188.302	708.333			4.373	73.7857	56.5221	65.602	95.5873	298.561	322.051
4.38598	23.8396	37.9055	36.6054	69.9147	185.464	699.593			4.378	73.7193	58.5147	67.8539	97.9602	299.852	319.456
4.39098	24.3138	37.1839	36.1175	77.7427	184.668	707.945			4.383	75.8096	56.7217	65.0649	95.5952	303.447	316.289
4.39598	26.1675	39.0857	35.965	68.0776	188.734	708.018			4.388	72.3489	60.4255	66.6609	94.144	298.147	314.695
4.40098	24.4104	37.6303	35.6923	72.2273	185.909	710.83			4.393	73.5741	59.4752	67.9674	99.0838	297.281	318.403
4.40598	24.3457	38.964	36.2927	72.8997	188.948	713.543			4.398	73.7323	58.611	64.8105	95.4428	296.835	323.407
4.41098	25.138	38.4698	36.5111	68.974	188.541	715.486			4.403	71.7912	58.4915	65.7923	99.105	298.035	313.712
4.41598	22.8585	39.1201	37.0298	73.8182	190.693	708.178			4.408	73.8576	60.9174	64.1568	100.34	304.888	315.171
4.42098	24.925	38.4503	36.5338	70.4564	185.957	715.133			4.413	74.677	61.1963	69.159	94.4197	291.045	315.505
4.42598	24.8269	38.9911	36.0364	73.8237	189.212	710.317			4.418	74.9462	57.286	67.3285	96.1514	301.925	313.85
4.43098	24.193	36.7861	35.5737	72.4803	194.138	713.366			4.423	77.2112	56.8487	67.7783	100.329	302.885	314.358
4.43598	22.9646	36.4879	35.8578	73.9642	189.571	714.698			4.428	73.6089	59.6409	66.2645	97.2688	294.238	320.09
4.44098	24.1311	40.6068	36.0624	72.9816	184.013	707.373			4.433	75.3191	56.3074	68.4106	98.5057	297.969	315.816
4.44598	24	45.5291	35.4609	71.1166	187.974	710.845			4.438	74.989	59.3625	64.4551	97.3362	300.663	319.588
4.45098	24.7405	37.0928	35.5026	71.8976	187.5	718.929			4.443	71.3261	58.1431	66.9821	96.4565	298.046	317.91
4.45598	23.2428	42.9764	35.3698	69.3282	190.568	708.855			4.448	73.4902	59.8769	67.497	99.5172	306.452	313.722
4.46098	24.1148	46.4414	36.3015	72.1069	193.095	722.859			4.453	73.6555	59.6253	65.7644	93.5752	300.415	322.403
4.46598	24.5532	37.4854	36.6243	76.6901	186.865	713.817			4.458	72.9199	56.9561	66.7649	99.1102	293.751	313.635
4.47098	24.3465	40.1873	35.9842	74.0886	191.95	713.684			4.463	75.8323	57.3535	65.1779	96.7631	298.516	319.248
4.47598	24.6193	37.8155	36.5147	70.5368	190.706	720.461			4.468	75.8548	61.3067	68.3939	95.8765	300.081	315.376
4.48098	26.0399	43.2457	38.1962	73.7904	195.472	712.719			4.473	68.9854	58.092	66.0631	97.1243	301.165	324.06
4.48598	23.8242	39.3311	36.3141	73.6264	191.316	721.271			4.478	72.0903	55.9329	65.9082	96.7673	307.46	319.406
4.49098	25.5987	36.7424	37.1042	73.6347	191.189	703.451			4.483	71.9986	57.515	68.4391	93.7446	299.978	309.362
4.49598	28.8721	40.7244	36.2208	75.197	195.884	711.518			4.488	74.6777	57.8877	67.681	95.6191	302.488	320.784
4.50098	27.0651	38.9689	34.7585	77.7722	193.748	722.812			4.493	74.2089	58.6176	67.7886	92.6996	303.965	322.5
4.50598	25.3545	38.6444	37.1034	73.7769	189.764	718.782			4.498	73.2228	59.0279	65.4836	94.1077	303.08	316.014
4.51098	25.0245	38.9392	37.8389	71.1959	190.667	718.473			4.503	77.2196	58.3019	68.762	96.7811	304.134	324.048
4.51598	24.6185	37.4818	35.6905	69.665	188.089	725.785			4.508	77.4228	60.4147	65.9442	97.5329	301.972	319.257
4.52098	25.3314	40.4034	36.6351	74.7305	192.398	719.643			4.513	75.2632	61.1003	67.3351	96.9502	302.05	325.645
4.52598	24.5198	38.2857	36.3903	73.4106	197.075	721.044			4.518	72.6719	59.3268	66.1394	94.598	300.137	319.64
4.53098	25.0748	36.7145	36.5857	75.3676	195.221	724.877			4.523	74.0625	58.1445	66.8251	97.212	304.705	313.389
4.53598	24.1735	38.0043	36.1254	80.7205	194.763	724.675			4.528	71.0458	58.2686	64.6905	98.0871	305.183	326.625
4.54098	25.3173	37.819	35.9248	72.5981	198.416	716.587			4.533	76.1314	59.4968	66.0865	95.4474	296.427	311.759
4.54598	24.4955	39.0947	35.6162	72.3459	195.239	718.906			4.538	74.5574	58.292	65.5243	98.3347	302.55	307.984
4.55098	23.5132	43.5525	36.9783	73.4918	196.383	722.99			4.543	70.1739	58.3071	63.8699	95.394	305.518	317.885
4.55598	26.252	39.9988	36.9616	72.3045	193.783	734.084			4.548	71.0438	60.6481	64.6037	98.7563	304.241	315.805
4.56098	25.9831	40.8342	36.0268	71.7662	200.004	728.263			4.553	71.9425	56.1769	66.7943	96.7547	303.727	323.844
4.56598	24.9658	38.835	36.5705	76.2794	196.161	726.925			4.558	73.8601	57.3352	66.6053	96.0079	301.213	313.93
4.57098	24.232	38.0508	36.6059	72.8409	193.319	723.403			4.563	72.9471	58.1665	67.1593	92.6977	298.658	318.036
4.57598	24.1408	40.2459	36.9397	74.2088	195.207	729.189			4.568	70.4448	61.1974	64.5713	95.0585	310.182	323.574
4.58098	24.6783	38.6005	35.6519	72.1659	196.729	727.484			4.573	73.0063	56.9714	65.876	90.3483	299.356	321.071
4.58598	25.9189	38.9621	36.3313	75.3409	191.208	722.676			4.578	74.6695	60.119	67.1696	92.5712	302.754	317.7
4.59098	24.6062	45.7769	35.9103	76.4487	200.889	726.961			4.583	76.195	56.657	67.9549	94.8084	305.218	319.719
4.59598	24.0828	44.2558	36.8557	75.6908	197.748	714.952			4.588	70.1409	57.2444	63.8789	95.4305	300.564	320.291
4.60098	25.7176	38.6457	36.521	73.3331	197.989	725.198			4.593	74.9978	58.9196	65.2825	93.7857	308.195	318.815
4.60598	24.6303	38.9412	36.8447	74.4667	195.463	724.837			4.598	75.0826	59.2902	66.882	93.1833	308.103	311.101
4.61098	25.4582	39.2922	37.3259	75.4589	198.889	727.86			4.603	74.0256	58.457	67.3788	95.2944	302.361	324.623
4.61598	23.3072	41.501	36.4114	75.0407	198.119	724.023			4.608	77.5258	59.4013	64.5557	91.4571	307.349	321.888
4.62098	24.491	41.7807	36.5448	75.034	196.209	734.345			4.613	73.6016	58.8235	63.6959	95.5395	304.352	327.37
4.62598	26.6696	40.0205	37.1903	74.0023	196.421	732.359			4.618	72.7345	56.9395	69.2574	92.487	303.304	325.187
4.63098	24.9532	40.2347	37.9242	75.0073	193.977	735.772			4.623	74.9286	60.1568	65.009	93.4014	300.269	323.559
4.63598	24.0497	38.8793	36.5503	72.1603	196.072	731.274			4.628	73.7076	59.0682	67.0415	91.7008	310.245	320.518
4.64098	24.7363	38.2078	37.5907	72.4517	202.999	729.221			4.633	72.7959	58.6525	66.6124	94.4764	302.254	329.095
4.64598	24.0308	39.2299	35.8085	71.0156	194.851	730.376			4.638	72.0131	56.9521	64.5502	96.4372	315.239	327.349
4.65098	25.6264	39.2082	36.8449	76.3617	198.119	728.111			4.643	75.7424	59.3921	65.6429	93.1375	307.724	323.488
4.65598	24.9177	40.5373	35.8331	76.7898	196.787	726.611			4.648	71.964	57.5735	65.0608	96.3788	305.451	313.603
4.66098	23.215	40.078	35.9342	76.4305	195.635	736.297			4.653	72.7677	59.8046	65.8197	94.3404	305.879	321.768
4.66598	24.4323	38.1693	36.1626	77.3933	204.383	744.833			4.658	74.1098	58.9374	65.3718	93.6594	297.774	318.134
4.67098	25.1504	39.7899	36.0619	84.6012	208.389	727.586			4.663	74.0952	57.9496	66.3214	92.9682	306.033	321.149
4.67598	25.5971	38.7646	38.8444	74.6238	196.461	724.308			4.668	74.77	57.0116	65.3439	90.5496	303.958	318.764
4.68098	24.3937	39.8403	37.8801	73.9303	199.383	738.611			4.673	74.6808	59.1568	65.2202	94.6837	306.856	318.982
4.68598	24.4514	37.7915	37.8841	73.5153	196.882	744.526			4.678	76.04	60.5614	66.3507	90.3957	308.855	326.899
4.69098	25.346	38.7399	38.2655	73.9779	198.768	735.568			4.683	75.6058	59.0332	64.1996	94.1979	303.71	320.758
4.69598	26.0541	38.9387	35.9325	71.1923	197.409	741.023			4.688	73.5068	59.426	69.9612	91.6628	303.789	325.154
4.70098	25.5124	38.9209	36.7588	75.2964	199.549	743.435			4.693	72.7747	59.6439	65.7508	92.6242	297.715	328.262
4.70598	28.2446	41.4061	37.6683	71.6019	201.913	729.732			4.698	74.7672	60.6334	66.8166	93.9523	308.851	323.166
4.71098	25.2837	35.9823	37.0975	77.7845	201.119	735.034			4.703	69.6341	60.3913	66.2465	93.7051	306.16	326.268
4.71598	25.1206	42.0646	36.6865	72.0868	195.872	746.954			4.708	74.7825	58.1983	65.1495	92.7813	303.655	320.816
4.72098	25.1535	45.4952	36.9373	72.7308	203.665	729.045			4.713	72.5279	60.8513	64.2807	89.5987	309.508	328.676
4.72598	25.5407	43.9823	37.6709	71.1535	202.074	734.718			4.718	72.3894	59.5841	65.6225	90.4027	309.747	322.056
4.73098	26.371	39.906	36.2711	76.7249	202.6	744.6			4.723	74.6913	62.0853	64.3262	97.935	311.403	323.504
4.73598	26.1262	38.7474	35.5444	78.4678	206.718	737.266			4.728	76.0384	59.6003	67.9764	92.3502	306.962	326.607
4.74098	24.5066	38.4996	37.4087	76.0089	194.076	739.757			4.733	68.6699	60.0849	66.2557	93.0094	302.717	327.943
4.74598	25.3816	39.5808	36.0605	76.5361	203.855	737.374			4.738	73.2309	57.9824	66.2719	94.7724	304.067	323.825
4.75098	26.4199	40.3297	36.2256	76.6724	206.719	735.848			4.743	80.0444	57.2668	65.3617	95.0958	307.27	320.086
4.75598	26.9206	37.7794	38.2122	71.3742	209.041	745.747			4.748	74.1537	57.8007	66.994	90.3641	308.102	329.763
4.76098	26.3032	42.1213	36.401	73.0991	203.143	736.457			4.753	79.3588	58.0631	67.1058	90.6373	299.787	324.217
4.76598	25.3775	39.0139	37.037	80.7232	201.906	742.886			4.758	72.4014	57.6319	67.787	93.5512	303.132	325.585
4.77098	26.1204	39.9207	36.0113	77.8188	201.887	745.978			4.763	70.5428	57.9691	66.4561	92.1267	313.36	322.722
4.77598	27.2376	38.4422	36.5644	75.9574	206.387	743.109			4.768	71.4503	59.6576	64.8848	89.8268	306.803	315.935
4.78098	25.3461	40.508	37.868	94.3897	204.474	736.911			4.773	75.0881	62.0243	65.464	90.855	309.71	324.93
4.78598	25.9402	37.6879	36.8002	80.1155	207.362	739.554			4.778	70.9149	56.7437	67.0253	91.9382	315.473	322.947
4.79098	25.572	40.7146	36.8726	73.7499	208.636	747.29			4.783	74.1263	60.938	65.5709	95.1945	311.372	317.997
4.79598	24.5691	39.0939	37.1693	78.8267	205.391	743.72			4.788	72.9144	57.5229	66.3005	93.4669	314.331	325.58
4.80098	26.5793	36.8362	36.0944	79.1671	203.329	741.481			4.793	74.5862	60.8049	66.0228	89.9489	308.857	316.106
4.80598	26.5032	37.0709	36.8107	74.9333	205.68	743.158			4.798	73.6977	59.6631	64.6841	88.986	307.852	328.108
4.81098	25.7427	37.3701	36.0776	75.6769	201.843	736.835			4.803	72.8386	59.6717	68.4402	88.1544	312.389	320.93
4.81598	25.6719	41.6811	36.7243	80.6408	205.056	745.877			4.808	70.124	61.2228	64.8612	93.0051	313.232	324.687
4.82098	26.1467	40.869	36.8463	76.7904	205.267	739.285			4.813	75.4911	58.2934	66.7212	90.7846	306.893	320.529
4.82598	26.3993	37.1735	36.1955	81.4474	210.099	745.626			4.818	72.6612	57.5969	63.2086	95.343	309.877	329.023
4.83098	25.5548	39.3663	35.3502	76.8205	202.672	739.434			4.823	72.7928	57.4728	65.271	94.0487	306.046	322.783
4.83598	26.2308	39.7959	36.8694	77.3199	204.567	736.841			4.828	74.9934	59.1939	66.681	92.6012	311.186	325.838
4.84098	25.9543	40.1684	37.2923	79.6714	211.547	750.46			4.833	76.8276	56.6095	66.0299	93.667	299.549	330.133
4.84598	25.3012	39.148	37.3946	76.5072	210.217	744.877			4.838	74.5773	57.4881	67.0603	88.1729	309.008	318.087
4.85098	26.2796	42.211	37.2503	76.8358	206.324	753.333			4.843	71.777	57.1505	66.837	90.9761	303.681	318.637
4.85598	25.1707	41.6531	36.0584	79.7134	210.086	749.936			4.848	74.703	60.3539	63.2674	88.8793	304.859	326.193
4.86098	26.2303	38.5732	36.2967	77.8296	206.529	747.472			4.853	72.9227	58.6528	64.026	88.5453	309.118	328.007
4.86598	26.1152	38.5197	36.9434	76.3211	209.064	744.501			4.858	73.9901	59.7153	67.0973	88.9031	310.671	323.414
4.87098	25.763	39.2561	37.1988	75.0454	208.764	744.834			4.863	68.0104	58.5137	68.5873	92.2965	298.433	331.855
4.87598	28.0871	42.346	37.0018	79.1021	205.778	745.743			4.868	70.6587	55.7902	64.5288	91.2099	309.892	323.45
4.88098	26.2937	39.2783	37.7989	75.5034	209.902	743.767			4.873	75.0531	58.0445	64.3709	87.9918	308.062	316.723
4.88598	25.7498	39.3026	38.074	81.7674	210.622	750.505			4.878	74.5641	57.0659	62.3492	93.7111	307.946	326.737
4.89098	24.9274	41.4647	37.3185	80.219	203.069	741.182			4.883	74.3167	57.6189	65.194	92.489	308.011	329.491
4.89598	26.2525	41.4796	37.6968	81.9197	210.124	743.03			4.888	75.3764	59.9991	64.5517	89.8569	301.424	321.098
4.90098	26.944	39.0445	37.6034	82.2823	209.094	740.95			4.893	75.6148	59.3567	65.2231	92.7262	308.44	322.863
4.90598	25.6252	40.0701	37.7868	78.8727	213.434	741.813			4.898	72.9423	60.2716	65.8901	92.2797	303.102	328.183
4.91098	25.7188	38.7607	36.805	77.2789	208.362	744.213			4.903	72.235	62.3274	64.8906	89.9038	313.464	330.505
4.91598	25.7797	39.8032	36.9982	76.1282	208.961	738.954			4.908	70.3139	57.4161	63.4176	89.0885	315.692	325.171
4.92098	27.1828	39.9509	36.6297	79.5566	213.323	742.538			4.913	73.2609	58.2232	64.5682	89.7574	317.204	318.007
4.92598	26.3203	38.9891	37.0524	77.8458	210.373	746.106			4.918	73.6992	59.8988	67.0974	88.8369	312.914	320.784
4.93098	26.6802	37.9272	36.3812	76.1896	211.836	755.038			4.923	70.0018	59.1839	64.0596	87.5079	320.166	323.548
4.93598	25.7021	40.5776	37.2641	78.3733	209.577	748.078			4.928	72.3702	57.806	65.8257	87.7874	314.629	322.274
4.94098	26.5367	46.8516	36.8298	74.9486	211.602	744.95			4.933	71.6203	59.8593	66.4336	92.5822	305.792	329.919
4.94598	26.1773	39.8642	36.611	76.4164	214.659	754.539			4.938	70.7256	62.9692	62.9404	85.2063	315.564	328.678
4.95098	26.0247	41.4872	37.2786	76.0919	211.694	752.969			4.943	75.127	59.556	66.7135	91.56	317.883	331.795
4.95598	25.0873	39.5081	36.8924	82.4803	208.24	759.666			4.948	73.7669	58.806	66.2945	88.6263	308.167	328.633
4.96098	28.2795	39.9237	37.3911	78.4176	213.307	741.206			4.953	75.4545	59.3736	65.9398	88.3931	309.292	323.23
4.96598	25.6456	38.6529	39.1139	76.9031	215.132	752.138			4.958	75.226	59.2254	65.1716	88.3158	314.121	322.758
4.97098	26.4803	38.9429	36.1044	82.0231	215.444	745.959			4.963	71.6293	58.8413	66.1157	94.0342	309.436	323.222
4.97598	25.7563	38.5066	37.4989	80.143	212.425	754.496			4.968	72.8937	59.3355	64.5431	87.7328	309.61	326.124
4.98098	25.4976	37.3605	38.34	79.6685	215.772	741.264			4.973	73.4522	55.9308	66.1778	88.8415	312.106	326.154
4.98598	28.0857	40.3237	35.5875	80.0375	218.811	754.126			4.978	71.1758	62.245	65.3461	87.096	315.761	330.742
4.99098	25.3815	41.3046	37.3257	85.1938	215.864	748.677			4.983	71.1705	56.9609	65.8047	85.8225	312.334	325.592
4.99598	26.8171	39.8989	37.2006	73.3707	217.675	751.338			4.988	70.4454	62.6204	67.6748	92.3788	312.729	320.388
5.00098	27.898	39.7219	37.0429	78.4165	213.267	760.572			4.993	74.5568	60.8805	63.3023	89.101	307.732	317.912
5.00598	27.3038	38.8171	36.7436	79.4474	211.954	746.69			4.998	68.9355	57.3569	67.8215	87.2675	313.378	320.12
5.01098	26.9003	41.0518	36.4672	77.609	213.614	757.095			5.003	74.1528	58.292	62.9309	87.6117	316.568	327.731
5.01598	27.9224	41.6478	36.3169	77.089	216.95	758.626			5.008	72.8911	58.5973	65.7365	88.9121	314.207	327.679
5.02098	26.1624	43.319	37.6966	75.676	216.609	759.569			5.013	72.7162	58.8858	66.173	89.0016	316.347	327.791
5.02598	27.0744	40.8372	38.1801	75.3505	212.026	757.964			5.018	70.7018	60.972	64.0014	88.2518	309.276	325.235
5.03098	25.7119	40.0185	37.6644	80.2094	216.49	760.634			5.023	72.3236	58.6918	63.8839	85.29	305.274	334.16
5.03598	26.4861	44.0182	38.6742	76.71	216.626	758.21			5.028	73.1707	59.7939	63.673	87.4849	313.706	328.203
5.04098	26.7755	39.4246	39.0434	83.371	220.014	762.643			5.033	73.6453	56.7169	67.2532	89.6771	318.301	328.688
5.04598	26.1773	39.5907	38.4206	76.6895	214.797	752.214			5.038	70.9947	58.4197	64.4008	91.0588	310.208	318.793
5.05098	25.1965	40.6184	36.9346	76.7656	214.714	756.918			5.043	70.8007	58.5	62.7487	85.7448	317.494	323.732
5.05598	25.2606	38.3382	36.2154	76.8556	211.269	754.603			5.048	71.4412	60.3565	65.5687	92.2732	304.38	332.21
5.06098	25.9953	39.405	37.5346	80.5849	222.383	752.876			5.053	69.2449	58.4036	63.2968	89.5001	311.833	331.883
5.06598	26.828	40.9669	38.368	79.264	218.724	761.188			5.058	71.9662	62.132	65.4004	86.8301	316.415	331.622
5.07098	26.4302	41.0509	37.3813	79.4573	213.02	765.264			5.063	72.396	60.1761	65.1098	84.2735	314.922	329.605
5.07598	25.2434	40.492	36.3119	79.2563	220.15	762.168			5.068	73.7951	59.9057	64.716	83.3862	315.904	327.596
5.08098	25.4461	39.2479	36.9104	80.0914	217.614	765.067			5.073	74.0903	60.1552	64.97	86.8031	319.22	329.529
5.08598	27.4323	43.7188	36.4846	79.1073	216.237	749.21			5.078	72.2518	57.9977	66.1806	90.3847	318.693	327.971
5.09098	25.6847	39.9532	37.4635	76.0143	216.25	761.433			5.083	78.2007	60.9704	64.4641	84.6998	315.146	324.628
5.09598	25.7422	41.0959	36.3482	78.5791	219.406	750.514			5.088	74.6501	60.0586	65.6878	89.9886	318.313	327.951
5.10098	26.6733	39.8085	37.4195	78.6559	217.45	757.601			5.093	72.0991	58.6211	64.5496	88.2636	311.767	330.172
5.10598	28.0631	39.9351	36.9823	81.277	224.242	760.458			5.098	71.7161	57.9341	64.814	86.9473	314.298	333.943
5.11098	27.8034	41.407	37.6253	81.3163	213.951	763.312			5.103	71.4069	58.1684	64.7362	89.3188	315.33	323.295
5.11598	27.8865	39.832	37.0052	79.8014	213.61	765.39			5.108	72.425	58.42	62.919	88.6221	315.215	327.571
5.12098	26.3265	38.6056	37.9845	78.7307	221	759.624			5.113	72.85	62.1824	64.6356	86.6414	310.425	323.777
5.12598	26.3128	37.7122	37.0839	77.8032	222.974	764.889			5.118	71.0363	58.3777	63.9399	87.8518	322.091	330.225
5.13098	25.6388	39.8346	36.4965	79.2677	222.012	759.322			5.123	74.9789	58.5763	64.6667	88.4573	319.507	324.113
5.13598	27.5816	41.938	37.6435	79.3779	221.812	766.496			5.128	72.0528	60.6035	66.07	87.8816	311.641	326.978
5.14098	28.4216	38.2006	37.2484	81.3756	217.368	760.946			5.133	70.5332	59.9686	65.3968	85.4488	319.99	321.926
5.14598	25.7148	38.9648	36.5629	83.2666	215.404	760.532			5.138	71.207	59.5065	65.2202	86.1036	325.601	326.229
5.15098	26.3234	39.4772	38.8195	82.1706	221.926	753.976			5.143	72.8899	57.7316	62.7067	86.0051	314.888	332.788
5.15598	26.1679	39.8097	37.8473	80.3589	220.587	762.62			5.148	72.5654	60.4532	65.9971	86.4245	315.119	329.019
5.16098	27.3209	38.9919	36.8497	80.8569	224.618	763.867			5.153	68.8157	57.7556	65.3615	90.06	321.029	324.906
5.16598	26.9487	39.0245	37.3749	82.9417	218.653	763.548			5.158	73.5989	58.6284	64.7416	86.309	310.608	326.194
5.17098	27.3175	39.8594	37.4463	80.884	220.5	768.5			5.163	73.4613	59.7275	63.0055	82.1095	319.042	320.213
5.17598	26.294	40.2638	37.7908	75.6245	220.975	759.392			5.168	72.8556	59.5009	65.5929	87.5881	318.083	324.332
5.18098	25.8895	39.0421	38.1636	79.0021	220.887	770.502			5.173	72.8316	59.8363	64.6233	87.3243	322.465	326.108
5.18598	26.8966	39.6196	37.9943	79.5566	224.689	769.553			5.178	72.8586	60.3552	64.7187	86.7418	324.918	333.179
5.19098	26.6175	39.522	37.4924	83.812	218.096	759.93			5.183	68.871	60.4495	66.1522	88.9584	312.661	330.433
5.19598	26.4613	40.1765	36.9941	78.0764	221.784	765.653			5.188	71.6922	61.4985	63.4217	85.9798	317.319	327.756
5.20098	27.8103	41.7015	40.5626	78.3786	221.557	762.852			5.193	72.365	59.2809	63.1783	86.8159	314.143	319.516
5.20598	27.0095	39.9176	37.9591	79.824	226.809	760.826			5.198	72.6282	56.2667	65.018	87.0712	315.848	330.709
5.21098	26.1504	40.6076	37.3268	82.8213	218.48	766.339			5.203	71.8742	60.656	62.3565	88.2619	323.215	328.172
5.21598	27.2726	41.9846	39.3568	77.7903	221.128	762.326			5.208	74.8551	59.9791	65.7199	90.7639	317.135	334.145
5.22098	25.7857	39.9929	36.6745	83.0039	226.479	765.812			5.213	72.1955	60.334	66.0365	90.3503	316.814	328.06
5.22598	25.8225	42.068	36.3423	80.5594	222.173	755.319			5.218	73.09	58.7741	63.7878	87.971	322.811	327.846
5.23098	27.0137	39.3513	37.2189	81.0996	222.524	770.299			5.223	73.0694	57.8856	63.8832	90.6261	308.456	334.958
5.23598	25.9021	43.0792	36.3791	81.0234	224.387	765.53			5.228	74.1945	58.5931	63.2186	89.0411	324.908	328.14
5.24098	26.2304	39.5836	36.7921	78.3372	222.45	775.612			5.233	69.0103	59.8726	65.725	83.1955	313.854	329.732
5.24598	29.0851	40.5322	38.0794	84.2358	224.613	766.338			5.238	68.9373	59.1251	64.4544	88.6109	315.898	331.745
5.25098	27.8747	41.7487	38.2918	76.5937	218.713	771.162			5.243	74.8769	61.9789	64.1977	83.2322	321.788	328.715
5.25598	28.2245	41.5766	37.0205	78.547	221.064	761.739			5.248	73.8513	57.7479	64.5063	86.2039	315.343	329.509
5.26098	26.4635	38.9185	35.8152	82.7401	222.94	766.007			5.253	74.589	60.5051	65.639	84.5906	322.093	329.956
5.26598	27.1379	41.255	37.6028	81.1761	224.209	766.113			5.258	69.445	58.1696	65.8488	83.5826	311.94	323.089
5.27098	26.215	41.2407	37.7412	93.501	222.782	763.672			5.263	72.7471	57.6708	66.1555	83.7483	318.719	333.167
5.27598	27.7121	40.2263	37.3046	85.8382	226.103	779.376			5.268	72.6299	57.2618	65.1026	86.5595	317.306	326.571
5.28098	26.0508	41.0526	38.6965	80.465	224.892	769.552			5.273	68.7026	61.6791	66.2651	85.4823	318.585	328.26
5.28598	29.661	43.0151	35.6176	79.224	225.275	775.824			5.278	73.9821	60.0909	63.3778	85.9003	321.451	330.445
5.29098	27.3934	41.5675	38.8254	79.4545	226.999	761.076			5.283	71.568	62.5569	64.8463	86.8289	315.832	327.502
5.29598	28.2821	39.4451	38.4298	84.4053	225.257	776.926			5.288	72.4694	60.8483	64.7881	85.864	320.663	325.682
5.30098	24.817	43.3924	36.5011	86.9515	223.167	771.599			5.293	68.547	58.6195	65.6723	85.8917	324.949	325.694
5.30598	26.038	42.1634	37.2759	80.2466	225.611	769.262			5.298	73.3438	58.5749	64.2804	85.089	317.445	328.457
5.31098	26.9868	37.4279	37.3159	82.5318	225.79	769.93			5.303	72.2796	60.5727	63.8654	82.7768	312.809	328.891
5.31598	27.9146	41.4869	37.6233	80.5361	229.436	774.202			5.308	74.1281	57.3703	63.8701	85.3083	314.588	332.879
5.32098	28.1448	42.1636	36.7002	78.6805	228.793	763.711			5.313	69.2099	59.6801	61.7978	84.5119	317.167	323.532
5.32598	26.8289	43.0318	37.4089	82.2302	230.343	766.533			5.318	72.7241	60.5841	65.0662	84.9153	315.238	329.779
5.33098	27.8388	40.8177	40.5958	83.7573	223.442	772.689			5.323	71.5221	61.6849	62.4618	84.8598	320.911	329.364
5.33598	28.6544	42.3374	38.7124	81.4211	229.277	773.961			5.328	71.898	61.2599	66.5305	85.8647	314.112	325.437
5.34098	28.1025	40.5155	36.6907	81.6152	225.408	765.84			5.333	73.3833	58.7754	67.8676	87.037	318.155	335.277
5.34598	26.8292	42.743	39.4152	80.3071	228.613	781.78			5.338	70.6365	58.5711	65.8077	84.4069	322.691	328.759
5.35098	27.0202	41.2623	36.1561	85.1597	226.864	774.866			5.343	74.0356	59.6714	63.2166	86.1988	315.335	328.347
5.35598	26.8397	38.6073	36.8679	83.2628	226.626	776.417			5.348	72.7163	59.6485	62.9792	83.9883	320.384	327.25
5.36098	25.4362	40.1244	37.6071	83.8724	234.054	772.874			5.353	71.7245	56.5777	64.5204	82.7802	322.048	328.368
5.36598	27.5825	38.9953	37.8234	83.066	229.519	769.304			5.358	70.7841	58.6624	62.163	83.9167	313.084	329.585
5.37098	28.5176	46.4077	38.8867	81.9042	225.215	767.833			5.363	71.6377	60.3632	67.0335	83.1116	321.218	327.801
5.37598	26.5934	44.097	37.3387	81.7411	226.329	773.474			5.368	72.1283	59.7984	64.8955	85.1634	319.683	326.175
5.38098	28.5215	37.5217	38.1224	80.6453	227.1	772.457			5.373	74.6327	58.4968	65.4866	83.3691	327.051	329.497
5.38598	28.1014	40.0262	37.0713	86.3917	228.276	773.796			5.378	73.4491	61.7865	62.7937	83.9814	316.039	335.238
5.39098	28.8387	42.2877	37.4144	80.1066	231.599	765.413			5.383	71.0404	59.1384	62.0889	85.5927	320.362	327.448
5.39598	28.0377	40.7848	36.5913	80.2846	226.242	775.093			5.388	73.2915	60.5825	65.4079	80.3168	318.828	326.688
5.40098	28.3853	43.0619	39.1181	81.7733	227.737	769.205			5.393	69.2532	60.0722	64.422	85.3198	330.617	327.164
5.40598	27.012	41.1809	37.5964	87.19	227.975	768.361			5.398	74.8571	57.5613	62.3255	84.9471	321.155	328.497
5.41098	27.8451	38.9521	37.6513	81.6354	228.239	779.645			5.403	71.4691	60.0851	64.4781	83.4149	319.684	334.256
5.41598	27.9466	39.9166	38.2428	85.6993	231.905	766.934			5.408	70.7586	60.9341	62.6275	82.0553	314.472	328.691
5.42098	28.1267	42.7244	36.6383	83.5935	234.735	764.41			5.413	68.7511	56.2478	63.0805	85.4032	320.459	330.979
5.42598	29.2966	47.0299	38.3128	85.3675	232.346	771.044			5.418	72.9239	60.2389	64.3983	86.3408	321.091	327.364
5.43098	28.5841	40.5064	36.6355	82.3854	229.403	772.473			5.423	72.6775	61.0162	66.0712	85.048	319.504	333.137
5.43598	29.1984	39.6005	37.8862	85.6329	231.739	765.557			5.428	74.3446	62.1509	64.1602	80.866	319.573	328.196
5.44098	27.4956	43.5663	36.5258	80.9213	232.008	776.402			5.433	72.7943	59.8412	62.6512	84.5718	319.468	331.444
5.44598	26.4487	41.8937	39.1075	84.8958	231.97	773.387			5.438	72.8986	60.9517	62.3802	82.6034	317.25	334.838
5.45098	27.1052	41.3425	37.2182	87.3773	229.747	771.255			5.443	71.8335	59.6625	63.1775	83.4547	324.083	336.592
5.45598	26.4305	39.8754	37.3656	79.9896	231.757	778.076			5.448	72.19	59.4641	64.8746	82.2703	319.931	333.417
5.46098	27.6972	44.4269	37.6819	83.9582	231.452	777.854			5.453	70.7533	58.3659	65.2047	82.8944	324.419	329.715
5.46598	28.4834	47.0003	38.1794	81.5389	229.134	777.003			5.458	71.2514	58.3963	63.7524	79.7827	318.71	333.544
5.47098	27.9477	40.1987	38.0413	87.7992	231.129	771.917			5.463	71.5043	58.2063	63.0222	86.4261	330.718	327.687
5.47598	27.6554	40.1372	39.087	81.5949	232.348	766.995			5.468	71.3572	60.2978	64.5664	83.8615	317.1	329.013
5.48098	27.3557	43.3808	38.8252	84.7473	226.743	767.477			5.473	71.035	60.5359	64.0269	83.0704	323.358	330.201
5.48598	28.0472	38.5356	37.9962	84.6662	235.157	767.077			5.478	71.6292	58.1581	65.2449	85.2786	330.278	334.071
5.49098	29.9945	43.6288	38.3421	84.4751	232.995	780.589			5.483	72.0253	59.0016	61.6273	83.9777	320.772	333.11
5.49598	31.3558	43.6003	37.956	79.4156	236.81	785.917			5.488	72.9368	58.9177	62.6831	81.1672	314.576	327.333
5.50098	32.448	41.2303	38.0362	85.8124	228.307	771.79			5.493	74.3319	60.2533	63.0813	85.3287	321.772	336.115
5.50598	27.2676	39.3859	37.6396	81.4382	237.441	778.015			5.498	75.9949	62.5397	63.3882	83.0903	319.219	330.266
5.51098	28.7647	41.4928	37.6375	79.717	232.523	774.555			5.503	71.167	58.753	64.1605	81.5487	320.143	326.763
5.51598	29.3001	40.5217	38.8636	81.0123	234.452	779.167			5.508	73.724	60.4293	62.5777	81.4771	318.64	329.768
5.52098	28.6492	41.7225	37.2929	83.9256	231.867	780.884			5.513	70.0362	58.534	64.2105	82.8758	320.2	331.614
5.52598	28.3455	50.0575	38.3577	84.4296	235.76	775.157			5.518	73.8946	60.3207	64.4406	85.3445	323.333	330.783
5.53098	29.6571	50.1845	37.8715	87.3266	232.792	770.566			5.523	72.2	60.731	62.6001	83.3082	323.83	331.253
5.53598	27.7584	41.8287	37.7422	83.3534	237.16	773.69			5.528	69.4697	59.0868	63.7371	81.6309	321.675	324.647
5.54098	27.4736	42.1684	37.477	83.7139	232.869	769.623			5.533	67.3077	60.0798	64.0721	83.513	323.348	332.807
5.54598	28.621	38.342	36.494	88.4284	236.434	771.835			5.538	72.3437	63.2009	63.7555	81.2703	332.445	336.238
5.55098	28.8125	42.284	39.3003	83.3617	234.773	780.556			5.543	68.218	60.8205	63.6833	83.2137	326.675	326.173
5.55598	29.8262	39.4212	38.2279	83.9793	238.141	771.789			5.548	68.4531	57.9635	63.1049	80.7013	322.461	328.888
5.56098	27.5861	39.5723	38.0506	82.7915	235.734	783.995			5.553	71.2895	57.877	63.5962	82.9416	323.66	330.028
5.56598	28.9513	39.4928	37.7017	82.7627	238.701	779.888			5.558	73.2626	60.2383	64.4548	83.7667	328.668	332.325
5.57098	26.8471	42.6272	38.2644	85.3534	231.567	776.565			5.563	71.348	61.0614	63.8473	81.2884	323.548	333.519
5.57598	29.3169	40.6927	38.2257	80.2218	235.509	772.126			5.568	71.6153	61.2783	63.3215	81.4754	319.963	332.903
5.58098	27.9187	44.3883	37.1292	84.0239	237.701	777.174			5.573	70.0462	59.9316	65.1531	85.2844	323.01	330.14
5.58598	28.2683	47.4753	36.5485	85.652	239.545	784.77			5.578	75.0272	58.4589	63.8169	82.1689	329.043	333.277
5.59098	27.4107	39.8719	36.8822	86.3971	239.777	775.509			5.583	72.0448	58.4135	63.7331	80.8617	329.765	335.532
5.59598	27.1568	43.4088	38.2135	83.8563	236.373	777.846			5.588	75.1065	58.1197	64.1824	81.4568	314.826	329.472
5.60098	28.5311	39.6078	37.9979	85.7523	239.101	776.706			5.593	69.5203	58.4297	62.1026	84.1114	324.893	334.703
5.60598	29.5811	38.0757	37.9598	80.5667	235.645	785.399			5.598	72.4852	62.4973	63.7984	81.5618	320.596	336.156
5.61098	27.313	41.027	37.6784	86.1594	234.352	793.067			5.603	69.7234	62.6781	64.4074	79.4725	324.029	330.279
5.61598	29.9411	43.2825	36.8094	84.8211	237.559	774.865			5.608	71.6406	63.439	64.9664	80.5714	322.929	337.384
5.62098	27.5462	39.2884	38.5027	85.3634	234.309	774.669			5.613	70.0623	58.7072	64.7856	87.2238	318.425	332.438
5.62598	28.0298	40.8411	38.4438	86.0111	242.25	793.702			5.618	69.004	62.0417	61.8992	83.9792	330.185	336.065
5.63098	27.7143	40.3873	39.1976	84.9411	241.423	779.552			5.623	70.0107	56.318	64.9945	80.1648	324.139	330.208
5.63598	29.5322	41.4054	37.7948	84.8451	234.647	784.01			5.628	71.0825	58.6679	63.666	84.3389	327.4	332.946
5.64098	28.9532	41.2046	39.4465	89.5536	236.44	775.812			5.633	73.019	62.1539	62.6105	83.948	323.446	330.893
5.64598	27.8801	39.505	39.3647	85.235	233.352	780.865			5.638	72.4187	62.6885	64.0708	82.1171	327.465	329.822
5.65098	28.4687	39.5712	38.5099	84.9112	231.808	769.604			5.643	73.475	61.0038	62.2039	81.2932	325.095	330.993
5.65598	28.3555	40.2101	37.1408	83.4609	236.848	779.318			5.648	69.2476	59.3898	63.1269	83.27	317.052	334.271
5.66098	27.6736	40.2005	38.1451	84.034	241.594	773.843			5.653	70.822	59.7241	66.585	82.5365	322.281	336.803
5.66598	28.6529	41.5071	39.2315	86.6431	237.784	778.337			5.658	70.8515	61.2078	64.1031	80.8011	326.483	332.189
5.67098	27.9595	40.4885	39.1922	90.6144	237.826	793.5			5.663	72.7566	59.2816	64.7568	77.9414	315.179	332.437
5.67598	30.3798	40.7945	40.0726	90.0559	239.925	784.37			5.668	70.6087	57.7832	64.9624	80.1588	320.811	341.452
5.68098	30.6061	39.7313	38.0346	83.4531	239.506	785.073			5.673	69.3307	59.6485	64.3532	78.7131	324.337	332.159
5.68598	29.4403	39.7997	38.0652	83.6672	237.224	777.605			5.678	73.9036	59.2548	61.6114	79.4355	331.449	332.558
5.69098	28.2697	43.7725	39.3592	87.9126	239.359	782.609			5.683	70.614	58.0994	64.0772	80.0812	329.629	327.678
5.69598	27.5138	40.6976	38.2845	83.1125	243.667	782.476			5.688	71.6796	60.5602	63.0995	78.4079	326.479	331.206
5.70098	29.5096	43.0761	37.4147	81.9323	238.918	791.42			5.693	68.4304	61.5324	61.1659	82.0189	334.343	330.268
5.70598	30.3188	38.8994	38.9244	82.223	241.595	794.12			5.698	72.05	61.7532	61.7168	76.9822	326.369	340.626
5.71098	29.5985	43.5793	36.866	83.1836	241.303	777.453			5.703	71.3159	60.9999	62.9118	79.6962	327.221	332.943
5.71598	27.7748	42.2352	37.909	84.5952	238.381	787.366			5.708	69.7303	63.0615	62.4863	79.2267	320.598	341.022
5.72098	29.192	39.0656	37.2404	84.1774	242.012	786.175			5.713	70.1028	59.144	64.1598	82.1424	322.257	333.236
5.72598	29.3221	43.6388	38.6388	87.3751	239.02	786.425			5.718	67.7747	61.8757	61.8408	80.4393	323.446	328.178
5.73098	29.3618	39.6992	37.4067	86.4231	240.367	779.16			5.723	69.6642	59.5883	61.9477	76.2168	326.553	337.135
5.73598	29.0515	42.5182	36.5079	88.0594	240.895	787.34			5.728	70.331	60.4965	63.037	80.5478	323.108	337.09
5.74098	29.4946	39.967	38.8726	84.7218	241.002	785.371			5.733	68.5496	60.0395	62.7556	78.4603	327.728	330.381
5.74598	29.6745	40.1662	38.1593	87.1728	241.929	782.169			5.738	72.7542	60.3575	61.7958	78.0584	328.019	332.101
5.75098	29.2777	42.54	38.5127	85.6763	241.078	795.964			5.743	68.9834	63.1597	61.813	83.1529	328.713	335.379
5.75598	28.1753	43.2926	38.4674	84.9314	240.728	791.793			5.748	74.6403	57.4398	65.4177	81.9085	326.491	340.802
5.76098	29.073	40.6479	41.008	86.0006	237.893	790.476			5.753	72.8977	59.8821	64.3063	79.7369	325.685	326.691
5.76598	29.8096	41.7897	36.3288	87.281	242.211	788.535			5.758	72.0568	57.7757	64.192	80.2022	321.022	332.78
5.77098	29.5303	42.4794	38.228	84.284	238.95	785.722			5.763	72.7938	61.2298	63.7063	80.954	329.828	325.55
5.77598	28.1561	41.7277	39.419	86.1745	244.986	785.128			5.768	71.0197	59.2726	62.9757	81.225	324.49	332.296
5.78098	28.7281	40.3656	36.1105	87.1434	237.256	783.384			5.773	68.9848	63.0174	62.2776	84.7988	324.158	337.292
5.78598	28.5959	40.2896	39.233	85.7173	242.175	785.857			5.778	69.7291	63.3508	65.1141	79.3477	327.432	331.944
5.79098	30.7516	42.1367	38.4263	88.2769	243.367	787.689			5.783	73.2372	60.4562	62.6011	80.5521	334.223	330.709
5.79598	29.3124	42.4867	38.0351	86.2622	241.054	789.413			5.788	67.6666	62.2877	63.1171	78.0814	328.396	336.586
5.80098	29.3901	40.852	38.5358	82.0159	242.444	794.319			5.793	69.1775	58.9132	64.3784	74.7297	320.319	331.848
5.80598	29.3813	43.4013	37.3492	85.4051	241.405	789.283			5.798	70.1167	59.7385	63.4962	79.854	325.685	331.528
5.81098	29.6541	43.6011	39.5325	87.2238	239.323	783.514			5.803	69.718	60.4234	62.0878	80.268	322.529	336.704
5.81598	28.4509	45.0824	37.95	91.1422	242.153	786.971			5.808	67.7177	60.8677	64.2539	79.0369	316.652	324.188
5.82098	29.6157	41.3427	38.3651	85.4717	244.377	791.795			5.813	71.8529	60.0885	61.9874	79.5893	322.608	337.311
5.82598	28.3351	42.0514	37.2053	82.9582	240.173	784.348			5.818	69.1887	58.4034	62.8657	81.6067	325.201	338.489
5.83098	29.104	40.1724	38.3209	84.2937	244.087	785.435			5.823	70.7774	61.074	63.9144	79.5002	330.275	329.735
5.83598	29.4719	40.4518	38.7711	86.1434	245.033	791.049			5.828	71.8977	60.3395	62.8923	78.9882	323.974	335.038
5.84098	28.0225	39.9763	38.4753	84.654	238.911	788.224			5.833	69.971	64.1987	62.9984	77.9293	321.868	328.56
5.84598	30.5295	42.1037	38.0737	87.8473	243.617	796.032			5.838	72.4844	61.6717	63.0646	76.2997	329.298	331.847
5.85098	29.7848	43.8105	37.0475	94.8965	252.816	788.906			5.843	68.3834	61.3884	63.1853	78.0202	329.914	332.375
5.85598	29.4954	39.8081	37.9548	91.5509	243.104	777.085			5.848	68.6177	62.5568	63.1448	78.7894	326.769	335.87
5.86098	28.7606	40.8961	38.2435	89.5667	238.973	782.241			5.853	70.8678	65.2531	61.393	76.6466	326.936	330.184
5.86598	28.1128	38.1837	37.8996	84.3085	242.042	786.952			5.858	70.1702	64.2222	63.4121	79.7639	324.374	335.649
5.87098	29.3552	42.5324	38.4056	91.6621	241.731	794.782			5.863	69.0661	61.0118	62.1491	80.928	323.151	331.848
5.87598	28.7689	41.2741	38.4742	84.4202	245.252	791.684			5.868	70.8003	61.5385	62.7228	78.1364	324.186	339.697
5.88098	28.8563	38.8513	39.7646	81.9116	244.998	790.519			5.873	73.5155	59.6451	63.1358	83.6502	323.981	335.228
5.88598	29.1276	43.1225	38.9518	84.4635	244.005	791.494			5.878	69.8995	58.7953	61.8396	79.758	332.725	343.263
5.89098	31.0743	40.9112	37.4089	85.937	247.55	790.05			5.883	69.7044	61.3399	64.6326	77.1507	326.92	330.027
5.89598	29.4447	37.6741	38.8289	88.9027	245.32	789.328			5.888	66.9517	64.1858	59.6871	79.3671	320.019	333.074
5.90098	27.2536	43.0385	39.0903	87.861	245.402	794.882			5.893	67.3337	61.7975	60.0155	82.2944	334.539	337.024
5.90598	28.4138	41.2997	39.3738	84.885	247.049	794.585			5.898	67.8164	59.33	62.6858	78.7979	338.49	335.199
5.91098	29.588	40.0906	37.7464	85.0686	245.182	791.441			5.903	67.4422	58.8593	62.5164	82.3007	325.803	338.386
5.91598	30.0138	40.9118	39.604	83.0295	248.313	782.449			5.908	72.6266	59.8231	61.8933	78.1947	325.969	340.302
5.92098	28.9881	45.2722	38.8492	92.4629	245.657	799.454			5.913	70.5016	60.4295	61.0913	78.9697	331.769	329.493
5.92598	29.0554	40.7147	37.8249	84.5683	239.218	795.293			5.918	72.0274	62.6965	63.4442	77.5213	324.653	336.199
5.93098	29.4581	41.61	37.8077	89.6864	247.734	787.174			5.923	72.4037	60.2657	60.9133	78.6166	333.093	330.698
5.93598	31.4143	40.995	38.9772	82.2576	241.863	788.348			5.928	70.3196	61.1207	61.5846	80.2663	329.265	333.319
5.94098	32.3802	40.6429	38.8139	85.0048	245.891	789.174			5.933	68.7989	62.4758	62.2539	81.9734	333.545	327.661
5.94598	30.4615	41.9944	38.7368	86.7204	245.848	793.394			5.938	71.5588	59.9214	61.8455	78.8585	329.493	329.161
5.95098	30.3719	41.8486	36.5829	85.1344	245.677	793.457			5.943	72.3326	60.1629	63.3839	75.3142	325.93	329.61
5.95598	29.076	40.3069	37.5558	85.357	250.825	796.198			5.948	70.3258	62.7563	61.3014	77.6781	336.218	328.966
5.96098	30.601	40.9041	38.2905	87.1929	246.2	791.286			5.953	70.9875	58.8184	60.9427	79.18	326.953	332.545
5.96598	28.9118	43.0035	38.0821	85.5378	249.169	788.384			5.958	73.0146	62.3602	61.8278	78.7017	326.489	338.054
5.97098	29.0939	42.2891	40.3083	85.1947	250.687	795.124			5.963	72.887	61.9798	61.5545	75.9467	329.885	332.738
5.97598	29.5097	41.2759	38.3648	85.6176	250.535	804.081			5.968	71.1299	59.7907	61.9477	78.5364	321.438	331.897
5.98098	29.3376	40.7818	38.8612	84.5352	248.196	802.041			5.973	71.1113	59.7903	63.3329	78.7964	327.183	333.093
5.98598	30.2632	41.9459	39.3651	85.5493	248.66	790.316			5.978	72.2111	61.8039	64.1955	75.5662	326.781	335.719
5.99098	29.3847	43.4256	37.5904	88.4191	250.739	792.036			5.983	68.5685	61.351	63.4058	80.6985	321.711	340.365
5.99598	30.0415	41.946	38.3574	84.7983	249.154	797.072			5.988	70.3332	59.881	61.3085	78.3536	336.257	336.882
6.00098	29.8445	42.0287	39.5505	89.8784	251.937	798.862			5.993	71.8063	59.0409	63.913	78.9063	334.604	334.829
6.00598	29.4046	43.2337	37.9428	87.6075	250.739	801.054			5.998	69.5634	60.5416	61.2963	77.1459	328.039	330.539
6.01098	28.1322	42.3722	37.38	94.5501	250.895	800.995			6.003	68.2874	60.5541	63.1583	76.7795	329.773	333.934
6.01598	29.6069	40.7823	37.8463	87.1181	249.937	791.376			6.008	67.6644	60.5609	64.2769	74.8339	331.064	325.997
6.02098	29.6968	40.3647	39.4147	83.6826	248.318	802.316			6.013	71.5723	57.2853	60.8527	78.9807	327.877	339.926
6.02598	30.8943	42.6946	37.9803	87.8849	247.87	798.226			6.018	74.2122	58.8134	63.1412	80.0668	332.484	339.156
6.03098	29.2996	41.6577	38.4436	84.46	241.988	803.299			6.023	72.1211	60.1357	64.2918	79.1018	335.026	331.622
6.03598	31.8074	42.1663	38.3776	87.6864	249.234	796.345			6.028	69.4521	61.9783	62.2285	80.5968	324.296	340.252
6.04098	29.1366	41.9797	39.2739	84.6838	247.263	800.061			6.033	68.2464	59.9974	62.3026	75.6448	324.346	329.087
6.04598	31.0766	42.7308	38.4252	89.1612	250.305	796.706			6.038	72.3984	58.4511	63.5542	78.5747	329.559	334.537
6.05098	31.082	41.3899	40.1771	93.5115	252.938	802.481			6.043	71.7773	59.828	61.9064	76.7394	332.14	334.79
6.05598	30.7281	40.4217	39.9007	85.1959	245.864	812.695			6.048	68.654	62.5402	61.7739	74.8279	333.634	334.506
6.06098	30.3776	41.0359	38.5534	86.2476	247.818	803.917			6.053	70.1451	62.4217	62.1289	75.6578	331.025	331.481
6.06598	30.712	42.2769	39.2584	92.2688	252.169	796.39			6.058	68.4793	59.94	62.7465	80.0185	324.192	328.931
6.07098	31.2335	41.552	37.3655	85.3698	244.718	794.263			6.063	73.1473	61.7744	59.7034	73.9426	329.044	331.773
6.07598	29.237	41.6001	38.9981	100.125	251.034	793.878			6.068	72.2368	62.9425	60.9313	74.9979	333.474	336.347
6.08098	28.8396	40.8129	39.665	89.1202	252.595	789.998			6.073	70.8046	60.704	62.9958	80.7996	328.751	329.75
6.08598	29.7053	40.2799	39.2231	86.227	255.027	799.638			6.078	73.3353	60.6048	61.138	79.3047	331.776	338.714
6.09098	30.7994	41.178	38.1008	85.7036	250.943	801.661			6.083	68.9595	59.7413	60.0187	81.8993	329.753	346.699
6.09598	32.1695	40.2912	38.4216	85.0461	247.327	793.046			6.088	67.5546	61.4149	64.0833	76.6669	325.243	341.421
6.10098	30.6362	46.1907	40.0285	93.4192	253.682	806.006			6.093	68.9551	63.4002	59.6334	75.6833	328.234	328.47
6.10598	28.728	41.2297	38.6217	104.359	254.177	795.741			6.098	68.7527	63.6795	60.3695	76.6155	326.83	336.23
6.11098	31.7777	43.1375	39.8829	89.8982	251.66	800.023			6.103	68.7892	62.1936	61.0779	76.0874	322.786	332.401
6.11598	31.7011	41.7144	39.373	84.2246	255.782	796.336			6.113	69.029	62.3403	61.6699	75.8632	331.322	340.469
6.12098	32.8419	40.7504	39.9715	90.0556	253.525	805.372			6.118	72.5757	61.9997	60.4546	75.7273	329.765	341.78
6.12598	30.9907	40.758	38.8136	88.3124	255.268	799.365			6.123	67.9427	62.0269	61.5418	78.5771	334.088	330.421
6.13098	30.0675	41.0911	40.3406	85.6182	252.247	799.358			6.128	65.8034	63.8792	62.3859	75.6612	335.897	338.856
6.13598	29.7089	40.9447	38.227	89.545	259.027	805.239			6.133	70.8699	62.299	61.182	75.8357	333.615	326.37
6.14098	28.6493	41.674	37.3651	89.4285	255.708	801.593			6.138	70.1237	64.714	62.8444	76.0707	331.415	337.123
6.14598	32.662	42.4109	38.3126	88.541	249.105	800.905			6.143	69.7807	59.1788	62.853	75.0998	331.919	335.116
6.15098	33.3757	41.3909	38.6799	88.8428	248.753	812.37			6.148	67.7698	59.0551	61.5222	77.3347	328.972	332.514
6.15598	31.4277	40.199	38.1795	84.2033	253.968	807.646			6.153	70.6396	60.6555	63.0166	75.59	329.063	331.472
6.16098	30.299	44.0362	40.2464	90.733	252.923	795.998			6.158	68.1828	61.778	61.374	78.8026	337.735	332.018
6.16598	31.0859	42.3139	39.0626	87.7477	253.397	794.105			6.163	70.5274	59.3297	60.61	77.5106	333.19	326.852
6.17098	29.2337	43.7696	43.0431	88.8806	255.532	799.771			6.168	69.5424	63.2491	62.1739	74.233	330.833	335.463
6.17598	29.8853	42.0554	39.1324	89.0905	256.918	811.907			6.173	68.834	61.1002	61.2043	75.9854	331.262	334.685
6.18098	31.3317	42.4991	37.9139	89.4011	255.718	799.253			6.178	67.6934	59.0686	60.0225	74.2471	330.693	344.564
6.18598	30.3429	41.81	37.4387	87.8135	251.915	804.307			6.183	68.5333	60.6114	62.1686	73.9894	325.795	342.698
6.19098	30.7927	41.0664	39.0609	89.2785	251.809	801.592			6.188	70.912	64.187	61.7583	77.9166	324.218	333.546
6.19598	30.2842	40.0808	38.1643	88.3431	259.495	793.748			6.193	71.8578	61.0376	61.7955	76.7428	330.986	340.317
6.20098	31.2675	41.1675	38.6697	86.0763	254.92	808.371			6.198	68.1818	62.2138	59.9939	77.1019	326.603	334.841
6.20598	30.279	44.1352	40.6249	89.5141	255.985	805.628			6.203	67.4346	61.971	60.6575	76.0776	329.764	332.207
6.21098	30.7379	43.1785	39.3622	89.7106	261.308	805.03			6.208	70.3258	62.3176	58.4544	74.6376	336.327	332.556
6.21598	30.2856	42.5488	38.6908	92.5983	254.565	793.857			6.213	71.6361	59.5341	61.7463	74.7632	329.557	339.391
6.22098	32.2426	42.8079	39.1863	88.956	255.018	804.109			6.218	71.6885	59.9849	64.2903	77.5383	334.324	341.32
6.22598	30.997	41.3239	37.6626	91.9896	255.25	802.554			6.223	68.8483	58.4424	61.2567	79.2505	340.957	332.93
6.23098	30.5349	40.7792	40.6679	87.7456	251.584	795.603			6.228	69.0216	61.5566	58.7532	73.4458	333.975	332.869
6.23598	30.8348	42.5332	38.4898	89.87	252.22	800.387			6.233	73.7768	62.5907	60.3288	75.1042	331.86	328.158
6.24098	33.6907	41.6542	38.9787	87.0615	257.323	811.847			6.238	68.3503	64.3991	61.5628	75.798	330.003	339.226
6.24598	34.0197	41.8275	38.7273	86.9746	256.514	798.561			6.243	71.8085	62.0062	61.2668	73.2959	335.315	344.016
6.25098	31.8045	42.4573	38.5607	88.3814	260.892	804.579			6.248	72.1619	62.4946	60.6992	78.8444	328.898	339.154
6.25598	30.4692	39.9077	38.9078	90.8251	251.745	806.783			6.253	71.0876	60.7425	63.1419	72.1765	330.512	344.661
6.26098	31.2786	42.9351	37.9523	88.6953	258.773	798.499			6.258	68.6236	61.7666	63.3137	75.8838	333.776	327.172
6.26598	30.6497	41.9423	39.0775	89.2046	254.973	809.071			6.263	71.8055	60.4183	62.0453	74.4218	340.77	338.786
6.27098	31.4486	40.2346	38.5894	91.2242	254.444	808.275			6.268	68.168	61.0839	60.2252	76.4418	330.634	334.087
6.27598	31.4299	43.9252	40.3606	94.1969	257.681	804.476			6.273	67.5904	61.029	61.0998	74.502	330.288	330.107
6.28098	29.4661	41.2696	39.441	91.5086	253.643	801.098			6.278	68.0553	60.5636	61.6042	74.6193	338.194	333.149
6.28598	31.2539	40.9889	38.2653	91.6849	258.426	813.284			6.283	68.3668	61.5823	60.3048	71.6777	336.596	334.302
6.29098	29.9468	45.987	39.7764	87.1361	258.337	803.971			6.288	68.2648	62.3586	62.1714	75.2898	328.074	337.199
6.29598	30.254	42.211	39.8922	84.2454	258.405	803.182			6.293	63.9926	59.4992	60.3767	76.5659	334.191	336.701
6.30098	31.3576	40.3684	38.6052	86.7456	259.072	803.921			6.298	66.3101	62.4183	63.8015	75.7537	329.436	332.859
6.30598	30.5265	41.6495	39.3438	86.9391	254.392	803.973			6.303	70.0148	64.221	60.4424	75.4557	333.207	337.549
6.31098	30.3871	44.5422	39.2558	93.1157	261.524	800.993			6.308	69.9002	59.993	61.2652	76.1965	334.449	331.218
6.31598	32.4143	42.2352	39.153	91.8172	257.665	808.625			6.313	70.324	64.5745	62.6671	73.9555	335.46	325.21
6.32098	31.368	45.4412	40.4592	87.3545	260.35	817.97			6.318	67.3396	61.5524	60.1713	75.6852	332.291	341.478
6.32598	30.2172	40.5789	40.0326	84.5384	263.149	799.717			6.323	71.623	63.017	62.9709	76.8615	333.475	337.355
6.33098	31.6758	44.1983	39.8828	87.378	254.711	811.145			6.328	72.1379	62.8907	62.4199	81.3032	333.249	337.798
6.33598	31.7072	44.1198	39.4838	87.8378	257.68	806.219			6.333	69.2031	63.601	63.5922	76.4276	330.538	336.121
6.34098	30.6333	42.734	39.5606	94.0693	258.187	803.214			6.338	67.9231	59.3114	61.3189	71.1906	335.797	339.566
6.34598	30.3048	39.8917	38.7301	89.923	256.924	806.114			6.343	67.7015	61.9153	59.7113	74.0296	330.104	334.139
6.35098	31.6238	44.7206	39.8684	92.5168	258.484	801.718			6.348	68.3208	61.2013	60.5791	71.4436	325.875	337.49
6.35598	31.6536	45.5248	39.8067	90.7683	257.948	810.532			6.353	69.6884	58.9107	62.4812	74.7336	327.541	327.962
6.36098	30.8241	43.2878	40.5176	87.4516	262.254	798.538			6.358	68.7606	60.8785	58.7955	70.0367	338.091	333.637
6.36598	31.3748	41.8689	40.0278	90.6962	259.833	805.367			6.363	66.1348	60.3365	59.8672	75.3982	338.015	335.371
6.37098	30.6764	40.5113	38.6226	92.0777	257.623	812.071			6.368	67.9125	58.7553	61.337	73.9957	335.056	342.406
6.37598	30.8164	44.2146	39.1747	94.1125	258.78	804.991			6.373	70.1577	61.235	61.0195	76.4803	337.636	337.862
6.38098	32.0118	43.079	39.3382	92.779	261.55	811.413			6.378	69.9693	62.9829	59.4486	74.1995	338.35	333.263
6.38598	32.2704	43.0545	40.5414	90.3922	262.914	811.103			6.383	69.0569	60.5737	61.4163	72.9977	338.545	333.236
6.39098	31.483	42.3509	39.991	90.4041	262.434	812.8			6.388	69.792	59.8075	62.6895	73.7063	327.257	335.383
6.39598	31.4375	40.9656	39.0436	87.2678	260.428	805.943			6.393	68.4536	61.7978	61.4958	74.0614	337.567	331.398
6.40098	30.8696	43.9136	39.3072	88.4465	260.601	800.749			6.398	68.3076	59.781	61.8639	75.7582	344.331	329.102
6.40598	32.2148	43.5068	40.0553	86.7579	255.685	806.11			6.403	66.5881	62.552	63.8649	71.8365	326.635	334.256
6.41098	32.6756	44.2885	39.427	88.9633	259.407	802.18			6.408	72.0662	62.2412	60.2863	72.5013	334.309	340.03
6.41598	31.9988	48.6688	40.2993	89.6666	263.317	799.242			6.413	67.6066	64.2412	59.6004	79.104	336.78	328.928
6.42098	31.7112	42.2397	38.9328	89.0563	261.768	818.336			6.418	67.7744	60.3754	59.8566	71.7062	334.282	335.47
6.42598	32.7007	41.4688	39.737	87.1151	260.119	811.967			6.423	67.5191	62.1408	62.8094	75.2566	328.648	334.862
6.43098	30.8801	43.972	40.0618	90.2734	260.647	813.909			6.428	70.6801	61.6828	60.5087	74.274	333.305	338.354
6.43598	32.0723	41.227	38.47	89.2369	262.013	815.312			6.433	68.105	62.3895	60.6631	73.9864	329.891	338.95
6.44098	32.0517	42.6372	40.4505	91.1825	257.473	810.027			6.438	67.1235	62.5893	60.4688	72.6571	329.037	329.949
6.44598	30.6628	44.2897	39.6049	89.5039	257.532	805.815			6.443	66.29	63.3229	62.1447	72.0241	332.619	333.82
6.45098	30.691	42.9719	39.1265	88.5456	260.54	811.336			6.448	65.7762	63.7716	58.6038	76.5679	334.959	343.877
6.45598	31.7531	40.5714	38.8366	92.4146	262.743	805.323			6.453	70.334	60.6577	60.2272	72.544	333.88	332.584
6.46098	32.8747	41.1831	39.2596	89.6058	256.421	808.678			6.458	67.8604	59.9649	62.0432	72.6212	332.689	329.497
6.46598	32.7977	41.9171	38.5323	89.2399	263.736	815.465			6.463	70.611	60.0512	59.0887	71.6094	322.187	335.991
6.47098	33.7398	44.2598	39.5694	89.7917	260.347	807.664			6.468	73.2891	60.9341	61.4712	71.4162	339.19	335.474
6.47598	32.3913	45.1031	38.9771	87.8625	258.267	800.845			6.473	68.7102	64.6833	59.9591	71.8501	335.807	331.683
6.48098	33.0468	43.0875	38.2759	87.4832	260.103	812.869			6.478	67.3701	60.5227	60.9196	70.5927	333.732	334.089
6.48598	31.9862	41.8739	38.7653	83.6742	266.316	798.549			6.483	68.5429	59.7681	62.1631	75.496	337.625	323.4
6.49098	31.9329	41.256	38.7717	93.2474	262.917	799.332			6.488	66.3252	63.7736	61.5063	71.7489	331.871	336.636
6.49598	32.2675	45.279	39.8654	90.7385	263.723	806.89			6.493	68.6384	63.6435	59.9269	77.7764	335.583	340.779
6.50098	31.4266	41.9758	40.6591	87.8009	262.145	811.409			6.498	69.0789	62.0337	61.6177	75.3069	326.289	331.71
6.50598	32.6746	45.3905	38.3628	94.1211	269.512	813.739			6.503	70.0229	61.3692	59.7721	73.8337	333.111	335.086
6.51098	33.1093	45.9572	39.0646	92.608	269.046	821.046			6.508	69.0236	61.5565	59.8268	71.9716	333.642	331.069
6.51598	30.6352	44.9556	39.7638	89.1877	261.847	813.858			6.513	69.0863	61.521	60.5275	73.2153	336.698	334.315
6.52098	32.5252	42.0886	39.4863	90.8636	262.345	810.984			6.518	69.2411	65.487	59.8533	69.8443	328.989	336.574
6.52598	31.8937	42.4616	38.0225	94.294	265.047	812.742			6.523	68.8638	63.9497	60.5217	75.7739	331.117	338.28
6.53098	31.942	43.334	41.3176	94.9159	260.81	814.161			6.528	66.3097	62.0476	60.6074	71.8074	329.18	338.428
6.53598	32.574	44.1259	40.0785	88.9628	260.531	810.187			6.533	66.3967	61.076	59.7685	70.2267	330.02	340.486
6.54098	30.8882	42.8476	39.0024	88.1658	261.614	819.826			6.538	73.9236	62.4351	61.3281	73.9179	340.534	336.155
6.54598	32.078	43.2661	39.1582	95.46	266.634	809.752			6.543	68.3243	62.3421	60.4188	75.2711	337.345	332.891
6.55098	32.5027	41.6038	38.4711	89.8744	271.158	804.808			6.548	71.7377	60.435	59.1896	70.3251	335.691	339.61
6.55598	34.0802	41.3294	38.2544	90.9599	263.96	809.566			6.553	68.7434	63.6411	61.5257	75.6163	328.015	336.714
6.56098	32.1546	42.3331	39.1261	85.5481	265.152	807.202			6.558	69.3279	62.1737	60.2911	73.1728	334.533	328.329
6.56598	30.7481	44.9788	40.1094	92.6865	265.247	814.664			6.563	69.4704	62.159	61.4898	71.9355	333.997	343.301
6.57098	32.0969	41.7752	39.6231	90.5762	264.851	814.317			6.568	68.447	60.7553	60.721	73.1976	332.298	330.645
6.57598	31.6425	42.3705	40.4945	96.299	264.965	820.18			6.573	71.8597	62.8059	60.4706	73.3604	332.691	336.899
6.58098	31.6126	43.3488	38.8442	92.6411	268.748	804.048			6.578	66.6494	61.7348	60.847	73.8766	325.427	339.649
6.58598	31.3994	42.8392	39.7925	88.6717	262.446	814.537			6.583	66.5016	63.6727	60.1012	73.3189	335.866	333.064
6.59098	32.9676	44.3878	38.5509	92.1	266.188	800.595			6.588	67.9169	61.6128	61.5277	70.8776	334.284	326.773
6.59598	32.8708	42.8144	38.6704	91.9497	267.706	816.572			6.593	68.4617	62.3292	61.9853	74.7948	333.838	333.91
6.60098	32.0874	45.5447	38.4858	91.418	274.399	812.436			6.598	68.9128	64.3205	60.3601	71.3561	335.219	344.94
6.60598	32.6291	43.1718	37.5713	91.1935	265.784	817.315			6.603	65.4238	64.349	59.4635	72.4845	333.106	335.913
6.61098	32.1368	45.8725	39.3026	94.871	262.165	819.404			6.608	68.686	63.1899	61.4742	72.9707	329.217	348.69
6.61598	32.6865	42.3684	40.531	92.3128	264.349	813.189			6.613	68.2935	63.2884	61.415	72.6455	338.799	333.954
6.62098	32.905	41.2042	39.2312	94.5922	267.347	812.107			6.618	68.5505	64.3275	60.0354	69.0976	334.757	338.31
6.62598	33.2124	40.183	40.0244	107.623	264.03	817.891			6.623	68.0149	61.3042	60.1484	75.0948	333.051	332.795
6.63098	33.5696	41.5878	38.9119	91.3232	263.882	821.377			6.628	68.955	62.4918	56.4127	71.1995	337.137	340.4
6.63598	33.1372	44.9205	38.9146	89.3395	265.614	811.251			6.633	69.4283	62.1592	59.8955	74.6388	336.532	337.496
6.64098	33.1411	41.6014	39.1298	92.2256	262.405	812.899			6.638	68.8091	61.7246	61.2727	71.2117	335.335	344.835
6.64598	32.9417	42.7329	40.5132	90.9019	268.873	822.675			6.643	67.2451	61.1327	57.4628	69.1496	338.224	342.008
6.65098	32.0726	42.6661	40.9362	92.5059	263.555	819.26			6.648	68.48	65.3908	58.9751	69.7645	341.607	342.137
6.65598	33.5225	39.814	39.8425	89.9348	263.31	817.307			6.653	72.9505	62.1277	58.8286	72.1179	337.666	335.813
6.66098	33.9514	44.7846	39.8973	91.6105	264.505	811.047			6.658	67.6508	60.5101	61.7499	72.6469	331.652	332.134
6.66598	34.2649	43.1826	39.4389	90.5962	264.203	795.117			6.663	70.49	62.2618	60.5481	70.3533	333.002	342.364
6.67098	32.8368	42.2945	40.4235	95.4505	268.32	821.74			6.668	69.0514	60.2257	61.9933	71.0408	336.201	329.286
6.67598	32.4835	41.4716	40.1348	90.4055	269.826	825.541			6.673	69.0563	62.7891	60.1967	71.8197	330.525	333.94
6.68098	32.8847	41.5551	39.5391	92.361	272.168	814.059			6.678	69.7645	62.5849	62.2917	71.8528	332.037	339.153
6.68598	33.2774	44.2947	39.3914	90.0759	263.441	809.949			6.683	69.0375	63.8438	59.1435	75.341	340.247	327.932
6.69098	31.7884	44.0411	39.5477	90.5289	270.711	808.986			6.688	66.1132	60.9128	61.0684	74.2966	335.944	335.699
6.69598	31.0586	43.0555	40.1774	93.1179	266.229	814.363			6.693	70.5164	60.9264	59.1549	69.5503	334.886	333.164
6.70098	33.2287	42.982	39.0657	89.5481	271.052	821.246			6.698	72.9955	63.9829	61.6211	71.1134	342.607	337.187
6.70598	32.34	45.9911	40.3909	90.8432	265.941	810.881			6.703	69.5169	60.614	60.26	70.7053	334.495	342.416
6.71098	33.8873	41.1286	39.586	90.5191	265.484	809.622			6.708	70.2056	63.7192	59.2718	74.2225	343.907	336.4
6.71598	35.3966	45.2623	40.2646	90.1973	264.796	807.062			6.713	69.6117	59.842	59.9713	68.4332	337.188	332.017
6.72098	34.5558	46.2382	39.2806	92.282	268.785	814.657			6.718	66.1904	64.4385	59.5351	72.2871	341.96	339.36
6.72598	33.3887	41.9983	40.5263	94.1565	267.321	816.868			6.723	71.6667	61.4381	61.4729	70.1212	332.823	336.715
6.73098	33.4187	43.0088	39.8477	95.7672	268.351	809.694			6.728	68.8454	60.9106	59.5351	71.1647	335.542	341.302
6.73598	32.6125	50.1429	38.7599	95.5374	269.414	821.186			6.733	68.4161	61.2846	61.8704	73.8684	325.916	337.53
6.74098	33.9183	45.4884	38.9678	96.4942	268.046	821.05			6.738	70.3192	64.0568	59.6411	70.2436	344.857	335.306
6.74598	33.5134	50.9317	39.8889	92.6585	271.941	818.156			6.743	71.285	60.2332	59.8846	69.8786	338.476	343.562
6.75098	34.5657	47.4708	38.8501	92.4297	271.039	823.168			6.748	67.379	61.8151	62.6623	71.1381	335.985	337.303
6.75598	33.116	41.3454	40.5082	92.1012	272.841	815.176			6.753	68.0301	60.7997	58.2283	71.2494	331.93	338.059
6.76098	31.5067	43.618	39.1355	91.212	271.797	815.503			6.758	68.2134	60.5696	60.7033	70.4201	339.886	335.574
6.76598	33.356	45.0871	41.2101	94.2415	268.435	813.992			6.763	67.4488	60.3373	61.0074	70.9866	340.529	333.826
6.77098	33.2077	42.0538	40.1916	90.6245	272.693	821.565			6.768	69.2167	63.1814	60.636	68.5673	333.362	340.892
6.77598	34.2793	44.2158	40.6141	88.8394	274.976	816.4			6.773	69.8417	58.1518	60.5161	71.181	338.151	337.8
6.78098	33.6491	42.7523	39.6484	91.6227	269.2	806.012			6.778	67.4727	62.0656	58.725	72.1401	327.78	331.838
6.78598	34.2977	41.6324	41.1686	91.5014	272.576	809.381			6.783	64.6222	63.1396	58.6716	72.1895	342.881	338.272
6.79098	33.4404	41.1623	39.8013	93.4623	268.764	825.003			6.788	67.8706	60.9247	61.2067	72.9679	338.608	340.969
6.79598	33.2084	43.6749	39.7585	88.0119	271.003	819.087			6.793	71.478	65.2595	61.3273	71.7615	339.32	334.922
6.80098	33.236	40.9609	40.0793	93.1215	272.595	820.154			6.798	68.2157	63.3363	59.7131	68.9436	346.448	341.198
6.80598	32.718	42.4894	40.5552	89.4561	270.447	821.928			6.803	64.6483	63.0211	60.4253	72.889	337.025	333
6.81098	32.4338	42.1432	39.9037	92.1135	272.989	829.607			6.808	68.6177	61.1171	59.4537	70.4863	332.731	332.747
6.81598	32.8959	43.9969	39.5462	92.7719	268.241	811.359			6.813	69.8195	62.2576	60.1123	71.0353	341.286	345.615
6.82098	34.3147	42.4961	40.4072	89.1945	272.84	810.514			6.818	65.6293	62.6035	56.7189	72.381	340.501	335.718
6.82598	34.5671	44.1091	40.5413	94.4212	273.093	827.443			6.823	65.1562	63.3301	59.6004	69.041	335.535	332.539
6.83098	33.85	42.1434	39.3887	97.462	270.708	813.265			6.828	65.2033	62.7986	58.3926	70.7336	333.697	337.061
6.83598	34.3483	41.8486	39.9681	93.9018	271.945	811.716			6.833	64.6897	63.871	59.9392	71.6951	342.174	329.004
6.84098	31.982	43.8643	39.6965	100.347	273.106	817.728			6.838	66.0353	61.8766	59.4358	71.6028	332.63	329.477
6.84598	33.1842	44.1324	40.9021	94.7348	271.817	820.215			6.843	66.2538	62.0219	60.6349	72.6507	331.088	334.438
6.85098	33.66	43.8916	41.6118	105.074	272.241	821.657			6.848	66.0899	62.1865	60.5356	70.6491	342.783	338.712
6.85598	32.6769	43.4711	39.9813	92.2122	266.47	824.403			6.853	68.6296	59.5218	59.2718	72.549	333.39	334.68
6.86098	33.4509	46.436	39.9119	91.4605	267.66	820.232			6.858	72.2907	62.2288	57.5351	70.6567	334.93	334.984
6.86598	36.9564	43.026	39.5985	92.2854	274.503	814.197			6.863	68.9897	61.281	59.6851	70.0835	342.498	338.614
6.87098	35.797	41.6506	40.0269	97.2633	274.998	824.57			6.868	69.6014	62.8871	59.4437	70.7826	341.264	343.465
6.87598	34.7709	41.6083	39.7622	97.7312	272.335	824.254			6.873	67.5248	62.8512	60.0938	71.9427	334.639	340.979
6.88098	33.4841	45.6196	40.3947	93.3655	272.646	820.344			6.878	63.6524	60.6945	61.7437	68.8958	338.758	334.712
6.88598	33.916	42.2055	39.442	97.8928	275	820.789			6.883	68.6861	61.3327	59.0651	72.4773	336.702	335.352
6.89098	35.0225	41.5933	39.7361	91.9563	278.023	824.939			6.888	69.0147	59.9922	60.5867	70.1295	335.103	342.611
6.89598	34.6666	42.3346	39.9783	93.1372	268.753	814.915			6.893	71.5696	62.5596	59.9401	71.0298	347.665	341.439
6.90098	35.6639	44.8039	39.6757	99.0295	270.002	819.534			6.898	71.4594	61.678	59.9486	72.7002	334.004	339.414
6.90598	33.9883	47.9496	40.4903	96.9815	271.361	831.354			6.903	67.2151	63.5858	58.1148	71.9936	340.527	340.225
6.91098	34.5155	51.5921	38.9292	91.8169	273.5	814.015			6.908	68.2505	63.8517	57.8737	72.2715	337.357	339.181
6.91598	34.5952	43.858	41.0281	91.7249	274.214	815.137			6.913	64.7404	63.7757	59.1811	68.3246	339.207	331.881
6.92098	32.9166	47.6139	41.6778	89.4021	272.567	810.114			6.918	70.189	62.7973	60.9788	69.7168	341.176	340.158
6.92598	34.0361	42.9606	40.5839	93.0357	274.779	818.491			6.923	68.483	60.5075	59.9805	70.9577	338.135	341.708
6.93098	35.2732	43.45	40.6246	93.9153	273.362	819.011			6.928	69.5875	60.4214	59.9351	69.5397	336.245	346.72
6.93598	35.7521	47.197	39.3911	96.4174	272.278	820.168			6.933	69.9712	60.6929	59.7355	72.8873	344.16	340.403
6.94098	36.3911	40.3508	39.8005	92.3691	274.237	821.407			6.938	66.5657	60.509	58.003	70.279	339.864	341.745
6.94598	35.2083	45.1448	41.6336	108.572	274.944	821.094			6.943	66.8954	63.018	56.3168	68.6279	336.591	330.26
6.95098	35.201	45.6398	39.7426	100.505	279.193	821.975			6.948	64.1452	61.5378	61.2103	68.5543	344.414	336.733
6.95598	33.946	46.7276	39.316	91.8322	267.479	815.294			6.953	67.8573	60.6273	57.9919	69.8329	340.215	334.804
6.96098	33.7848	45.3173	40.492	93.9839	274.979	818.481			6.958	67.9501	63.2618	60.3445	72.2022	335.122	333.477
6.96598	34.2548	42.9097	39.3252	93.0843	275.987	816.458			6.963	68.884	58.9744	58.3728	71.0463	336.273	339.073
6.97098	34.2867	43.2975	40.4305	96.1645	274.52	828.924			6.968	70.5718	62.5651	57.9716	70.8271	341.41	337.251
6.97598	33.499	40.6061	39.5986	94.5962	274.397	827.35			6.973	65.0375	64.0821	61.4092	72.2044	335.854	337.74
6.98098	33.464	43.0857	39.4845	93.8304	275.872	818.415			6.978	69.5599	60.022	60.9536	69.8041	336.561	339.231
6.98598	34.4854	47.8652	41.9078	95.2386	277.387	827.3			6.983	67.9762	61.9993	58.1375	71.0987	338.175	332.423
6.99098	34.0126	48.1349	40.2372	88.3254	268.853	817.773			6.988	69.5724	61.1061	59.7769	68.9012	344.755	333.91
6.99598	35.7783	41.1766	39.8693	91.7917	276.554	819.062			6.993	69.9412	63.8554	58.2938	70.2905	338.364	338.049
7.00098	33.2455	44.8844	42.1315	95.4933	275.112	822.741			6.998	67.9904	61.5572	58.1995	70.4644	341.143	331.57
7.00598	34.3366	44.9209	40.1188	94.1904	278.629	817.819			7.003	68.937	65.2031	58.3636	69.1129	336.989	330.552
7.01098	34.1603	47.638	40.7332	92.5662	274.736	816.832			7.008	70.1093	63.361	58.9175	67.5047	342.282	336.292
7.01598	35.7665	43.8038	40.4282	93.2035	283.625	826.313			7.013	67.9306	59.5661	57.8732	67.8994	340.967	335.853
7.02098	34.9684	44.7917	40.1584	93.9403	277.905	816.003			7.018	64.7248	63.6372	57.777	71.6669	347.497	344.262
7.02598	35.8717	43.2741	39.6001	93.4835	277.344	820.392			7.023	68.508	60.5956	59.0154	73.7046	327.875	338.667
7.03098	33.945	45.1572	39.979	93.7707	280.036	818.738			7.028	68.7152	62.4064	60.219	69.4179	342.224	333.703
7.03598	35.3291	46.2826	38.6628	93.4549	273.925	827.607			7.033	67.6098	63.2464	59.4953	72.8437	338.664	331.037
7.04098	32.5791	47.8158	40.29	92.821	274.135	821.995			7.038	65.8158	63.6325	57.6053	69.9532	340.211	344.363
7.04598	34.5154	42.7771	40.7762	94.8772	274.58	813.048			7.043	69.0846	61.4147	58.7514	72.2232	344.049	342.742
7.05098	33.7093	44.918	41.7904	96.7675	278.047	818.622			7.048	65.1982	63.2109	57.8628	70.8104	331.22	337.173
7.05598	33.9949	44.5456	41.9524	91.0786	277.569	829.915			7.053	69.8657	63.3087	58.061	72.186	342.739	340.28
7.06098	34.4889	43.3955	41.3591	98.7301	276.275	820.563			7.058	73.1183	60.8771	56.9171	69.5025	332.583	339.562
7.06598	33.876	43.8135	40.5064	103.916	281.074	813.656			7.063	70.6635	61.9329	59.118	72.3668	349.042	337.839
7.07098	34.5487	42.6083	40.9593	92.0022	278.541	823.332			7.068	66.9576	62.2605	57.8544	70.7953	338.355	333.839
7.07598	35.2429	43.7292	40.331	93.2725	277.15	818.216			7.073	67.0199	65.4795	59.5721	69.55	342.576	339.954
7.08098	34.6726	43.6265	39.9034	93.4567	276.495	814.121			7.078	63.7624	64.6622	57.3243	70.7949	340.637	337.966
7.08598	35.6597	45.5264	41.5721	92.3802	285.883	826.378			7.083	66.1998	61.906	59.9395	69.9446	330.418	333.731
7.09098	35.3141	45.1705	41.7241	93.4525	277.886	825.288			7.088	72.0848	62.003	58.6402	72.2866	342.195	339.115
7.09598	34.0811	45.9775	39.6314	91.7595	276.343	816.109			7.093	65.2295	63.2873	59.1793	69.9592	335.242	336.155
7.10098	33.6042	41.572	38.9477	92.2229	276.775	835.502			7.098	65.9811	62.8366	60.118	67.9079	336.772	339.705
7.10598	35.98	41.0678	40.6758	93.4961	276.952	813.76			7.103	67.2918	62.4919	57.2549	69.689	343.648	335.257
7.11098	35.9499	44.3293	39.937	93.459	278.495	823.183			7.108	69.6233	61.9223	58.9201	70.6161	337.978	342.405
7.11598	35.3648	45.0097	41.1707	90.7465	280.38	825.653			7.113	65.3362	61.3022	61.39	71.986	333.895	336.764
7.12098	36.1346	43.5592	41.1353	93.0645	279.568	820.329			7.118	70.4012	65.2887	58.4031	72.3065	348.351	335.413
7.12598	34.2495	42.3798	40.544	96.6039	274.4	818.135			7.123	64.7785	61.6244	60.2436	68.0941	341.973	340.207
7.13098	36.0875	43.4154	39.9539	93.6542	276.841	827.294			7.128	69.5925	60.9442	57.9723	67.2707	340.152	338.155
7.13598	34.7459	43.5984	40.8679	92.6022	279.867	820.019			7.133	67.9731	65.2975	59.6312	70.4322	333.911	338.18
7.14098	36.3746	44.9346	40.8165	90.3837	282.372	827.791			7.138	71.1398	63.0433	60.1311	70.0009	340.257	328.364
7.14598	35.2142	41.4472	39.8528	96.3359	278.155	820.906			7.143	69.1835	64.5774	57.5508	70.9421	342.102	333.999
7.15098	34.0594	45.3175	41.1431	98.2323	280.048	821.868			7.148	65.4503	61.1995	56.9803	68.0873	335.88	341.229
7.15598	34.4181	45.9139	41.6507	94.6826	278.622	833.553			7.153	66.3428	61.7767	57.9913	71.7867	338.875	336.967
7.16098	35.1731	43.5026	40.6083	93.8003	276.964	822.071			7.158	65.0456	61.3189	57.9174	66.9088	337.675	338.098
7.16598	35.4973	45.2671	39.8169	94.6463	277.958	813.845			7.163	65.546	62.5514	60.3448	71.7792	338.183	337.119
7.17098	34.862	48.6029	41.1223	90.8663	280.876	821.038			7.168	64.7565	64.0891	58.803	67.1892	338.137	332.726
7.17598	35.1944	52.2271	41.0137	91.9318	280.615	824.304			7.173	61.8624	62.6429	58.9548	69.7286	341.616	339.194
7.18098	33.851	47.1366	41.3104	95.1207	276.793	828.064			7.178	66.0225	61.4498	59.2776	70.5872	340.608	346.362
7.18598	36.036	45.4625	39.6083	93.0554	280.933	821.098			7.183	62.9446	59.7611	58.9919	71.4011	342.072	334.895
7.19098	35.9358	44.1967	39.5275	93.2455	279.145	831.577			7.188	69.0687	62.6811	56.6206	64.8293	345.732	334.299
7.19598	36.0919	42.0107	40.179	95.2663	286.523	826.33			7.193	67.1593	61.2307	56.9721	70.4397	341.105	333.002
7.20098	38.3531	41.2252	41.1289	91.3561	283.901	828.881			7.198	66.6752	60.7987	58.5236	68.5818	341.603	338.233
7.20598	35.6196	42.0546	39.3925	94.7593	277.213	827.382			7.203	68.8044	59.5769	57.7986	65.9406	341.45	336.962
7.21098	35.6731	44.2381	41.3369	97.0559	284.14	826.743			7.208	65.4396	61.9138	59.0094	67.3253	338.992	337.581
7.21598	34.6248	44.2957	41.2305	97.9576	283.866	829.789			7.213	65.4043	62.6736	59.248	68.7582	336.42	331.811
7.22098	35.3491	44.894	40.3386	93.2966	283.492	823.521			7.218	68.0083	63.8079	57.548	67.8629	338.757	341.588
7.22598	35.4098	45.3462	39.9648	92.349	281.95	817.53			7.223	73.099	63.0564	59.841	67.8897	334.301	338.514
7.23098	36.6761	42.3949	42.1439	93.8294	280.445	828.261			7.228	71.2819	62.0549	56.745	73.8668	344.143	336.909
7.23598	36.2472	44.5854	41.8657	94.593	288.568	826.05			7.233	65.6006	62.185	58.9757	70.654	334.893	337.031
7.24098	37.1038	41.7747	40.0281	92.565	279.961	823.984			7.238	66.8967	62.5813	60.1598	70.6519	344.847	333.534
7.24598	34.8846	43.036	40.8367	93.9518	278.08	832.365			7.243	66.9326	62.9278	57.585	72.6523	335.296	335.676
7.25098	36.1769	42.1931	39.8189	92.1282	282.211	825.422			7.248	65.3583	61.3473	59.2641	69.5002	333.475	339.304
7.25598	34.0665	47.2441	40.7439	93.4751	282.435	824.645			7.253	67.456	64.7318	58.0445	66.4304	333.604	335.994
7.26098	35.3783	48.2881	39.8186	91.5549	280.221	833.348			7.258	66.2528	63.1197	57.9904	70.5378	343.079	333.676
7.26598	34.8594	44.4136	39.9125	94.1671	277.818	838			7.263	67.3493	64.6861	59.0962	71.4165	344.164	330.796
7.27098	36.083	50.2354	40.5348	94.8363	283.341	834.196			7.268	65.9198	61.785	58.7457	65.5406	336.939	339.506
7.27598	34.5597	44.8935	39.6656	95.2735	278.153	827.133			7.273	67.9374	65.9767	58.302	71.019	331.967	346.82
7.28098	35.8269	44.861	41.0603	94.4459	281.509	824.771			7.278	66.1631	62.2374	56.5662	65.923	345.056	337.342
7.28598	35.0268	45.9818	40.68	98.7985	279.795	820.725			7.283	68.1857	66.5715	58.9736	70.6623	345.255	334.052
7.29098	36.3824	42.1971	40.6706	98.5349	283.317	821.544			7.288	64.8488	62.1493	57.7295	71.0107	338.417	338.923
7.29598	35.5997	45.9576	40.323	92.9664	280.223	839.812			7.293	66.348	64.6454	59.067	68.1487	334.887	334.3
7.30098	35.8058	44.6953	40.5353	93.158	284.484	828.236			7.298	66.2485	62.0666	56.6292	69.5319	345.337	337.379
7.30598	36.7625	40.6706	39.8226	98.1709	283.65	830.087			7.303	68.2436	63.4647	58.4186	68.252	334.71	329.084
7.31098	35.6866	43.4867	41.6498	94.0112	285.17	831.04			7.308	66.427	63.3721	57.9918	69.379	337.106	334.79
7.31598	36.4008	41.5983	42.4706	87.2834	282.006	830.35			7.313	69.683	63.6569	57.5773	67.2724	332.961	341.521
7.32098	37.4957	43.7777	39.4804	93.3107	282.14	831.411			7.318	68.1239	61.5425	57.4613	69.7635	336.758	335.247
7.32598	36.5863	42.3731	40.3979	91.9304	283.586	831.751			7.323	69.5256	64.1003	58.1057	69.2583	334.859	334.555
7.33098	36.5133	44.0026	40.9618	98.3437	282.654	832.717			7.328	63.6663	64.1312	57.4031	66.1749	341.728	347.387
7.33598	36.4455	45.7614	41.0518	97.0811	277.577	825.003			7.333	68.8777	64.7134	58.6784	69.1832	336.05	340.299
7.34098	35.5723	43.8134	42.6172	94.0024	281.917	824.671			7.338	64.4627	64.8973	56.672	67.2468	338.133	341.513
7.34598	36.0244	41.6037	41.3754	90.7468	282.196	830.745			7.343	68.5164	62.5991	57.4017	64.6023	337.911	336.212
7.35098	37.0219	44.8058	40.9017	93.4114	288.319	830.185			7.348	65.7283	63.8533	58.8903	67.6797	345.182	340.27
7.35598	35.85	42.7088	40.0609	94.6683	284.406	826.575			7.353	68.6654	61.3956	56.6668	73.6097	336.922	333.319
7.36098	36.8795	42.9899	40.2994	92.7078	280.678	825.169			7.358	66.7987	65.1608	58.5002	66.574	340.549	341.612
7.36598	37.8009	44.863	40.4254	94.8997	284.124	840.051			7.363	67.1792	62.6572	57.2699	69.1307	336.622	333.868
7.37098	38.388	42.3412	40.8565	96.3938	282.103	833.911			7.368	68.9431	65.1138	58.8133	66.3257	340.148	335.968
7.37598	34.809	43.3478	42.0477	91.069	287.38	826.975			7.373	68.7122	60.9602	60.4293	70.6646	326.453	330.59
7.38098	35.7039	45.5536	41.3735	90.2552	286.362	837.473			7.378	66.7446	60.4737	58.6708	69.922	344.848	342.497
7.38598	35.4107	43.1185	40.7544	94.4426	281.707	824.028			7.383	70.3002	64.1801	58.9282	69.5593	340.315	339.917
7.39098	35.4891	45.9909	40.3248	96.2716	288.087	819.822			7.388	67.1364	62.6519	57.5095	69.4906	340.741	342.576
7.39598	35.7401	44.2099	40.6995	97.1968	284.896	828.29			7.393	68.3866	64.5076	58.6074	67.7319	334.958	329.878
7.40098	36.9743	45.4532	40.8408	93.7374	286.907	834.612			7.398	66.321	64.5856	55.1612	67.5331	335.841	334.305
7.40598	35.566	49.5744	41.0726	94.5952	292.484	818.16			7.403	66.6005	61.5055	57.6773	64.9932	341.1	334.403
7.41098	36.1174	44.524	39.1963	94.053	282.631	834.73			7.408	67.291	63.0564	54.415	70.5957	345.703	333.507
7.41598	38.3217	44.4876	41.5681	91.8676	288.16	824.937			7.413	66.6755	63.4618	56.5709	68.5753	341.577	342.484
7.42098	36.8073	43.7095	41.1555	101.098	288.769	834.448			7.418	65.6792	62.1244	58.2031	70.3653	342.555	335.727
7.42598	34.9725	43.4464	40.9463	95.4106	285.284	829.64			7.423	69.9004	65.4431	57.1627	69.7419	336.872	335.29
7.43098	37.863	41.405	41.925	100.376	285.43	838.337			7.428	67.5563	63.488	54.8646	70.2592	330.916	335.877
7.43598	37.0191	43.8218	41.3329	92.5553	282.892	830.185			7.433	68.1431	66.5346	58.3027	66.0848	339.059	336.461
7.44098	37.1675	44.9881	39.4894	96.3033	289.478	835.835			7.438	69.8268	64.0859	58.8932	67.9599	333.736	347.815
7.44598	37.3994	45.1266	40.8329	93.5668	289.262	825.32			7.443	65.3396	63.1689	55.3793	65.389	338.811	337.889
7.45098	36.2689	41.305	41.0676	94.1318	285.004	831.844			7.448	66.6286	66.5283	59.3584	68.1481	343.539	344.284
7.45598	37.4017	42.5608	40.7615	94.1944	286.308	831.972			7.453	68.2432	68.0383	59.22	68.9067	342.394	339.814
7.46098	36.6933	45.4981	40.8948	91.6896	286.156	838.808			7.458	69.3644	62.3292	53.7977	67.7678	342.958	343.644
7.46598	36.9937	43.8433	41.8899	92.975	285.893	838.715			7.463	67.7365	61.1235	58.6563	67.1854	339.259	330.453
7.47098	36.8921	46.2699	42.6722	93.0752	286.13	834.722			7.468	70.8344	63.3815	56.2226	66.4019	339.359	339.452
7.47598	36.5478	41.3937	40.4838	90.3878	290.008	813.652			7.473	66.3299	61.1533	58.3543	66.3909	344.115	332.832
7.48098	35.2208	45.9853	40.8692	95.7104	292.659	831.672			7.478	66.1852	63.3132	57.3821	67.9163	342.777	337.678
7.48598	36.0868	44.6036	40.7664	92.7077	285.64	829.161			7.483	64.0485	64.3883	59.7648	67.9185	339.478	335.27
7.49098	36.8229	46.0023	40.6174	94.7719	289.377	829.249			7.488	65.4577	62.38	56.2691	68.0871	343.59	334.941
7.49598	37.8291	42.396	39.3781	95.4686	291.133	830.781			7.493	62.8666	65.7952	58.9841	66.3186	336.489	336.874
7.50098	36.0939	44.0567	40.8267	95.2215	290.848	831.006			7.498	64.286	63.3433	56.659	66.369	345.85	342.313
7.50598	39.3938	42.9188	41.2484	95.9714	286.147	839.082			7.503	68.8696	63.9575	61.7863	70.1284	352.192	334.075
7.51098	36.8452	46.6482	41.2074	93.8886	290.099	834.234			7.508	67.6198	64.1801	58.3673	67.6537	337.888	331.776
7.51598	37.8226	42.7665	41.7831	94.3302	285.448	828.73			7.513	67.1124	66.485	56.7525	65.2856	343.284	340.45
7.52098	35.4574	46.2006	39.7473	92.9555	286.007	832.539			7.518	68.7757	63.2345	60.013	65.8114	331.053	340.826
7.52598	37.3955	44.3185	40.6152	96.8472	288.883	827.586			7.523	68.8525	63.8214	57.571	69.0259	335.176	338.656
7.53098	37.1332	42.8898	40.2069	99.5464	286.792	841.066			7.528	66.5621	61.8193	58.064	66.5265	341.526	338.709
7.53598	36.3917	42.524	40.2696	99.3414	290.29	832.258			7.533	67.8386	65.4653	56.4221	64.5604	340.324	337.203
7.54098	37.6805	43.1543	40.9684	101.484	285.586	822.169			7.538	69.5189	62.414	59.0235	68.9509	338.092	331.436
7.54598	37.4664	45.1541	40.134	92.3232	284.346	837.137			7.543	70.9259	61.2704	56.7388	67.0874	339.206	338.924
7.55098	38.1912	47.1402	40.4986	100.689	285.428	827.35			7.548	67.0434	64.8534	57.1391	68.7918	339.627	334.216
7.55598	36.5217	44.1254	40.2516	98.06	290.93	844.776			7.553	66.2817	63.9492	59.0984	66.5374	336.288	335.391
7.56098	35.9727	45.2739	39.8918	94.3137	287.221	826.016			7.558	66.4109	61.1653	56.3302	68.1934	343.218	333.78
7.56598	36.0549	42.8706	41.2923	91.7561	287.809	827.244			7.563	68.3753	62.7215	58.9503	67.1626	335.582	341.949
7.57098	37.9399	48.8762	40.2159	99.7189	287.388	827.152			7.568	66.9276	63.6895	58.6036	69.7494	346.385	336.006
7.57598	37.3124	43.8984	40.2411	96.5475	286.397	839.302			7.573	65.1169	62.0101	59.6224	68.3613	342.269	339.607
7.58098	37.3964	46.0626	42.0804	93.3448	291.256	828.184			7.578	67.7502	61.3558	57.8275	65.6106	336.857	340.056
7.58598	36.9277	45.1354	40.8163	96.3744	290.821	834.27			7.583	66.3375	61.6935	61.7803	64.2808	338.665	338.604
7.59098	38.1613	42.5671	40.3316	96.8039	292.856	841.118			7.588	66.354	64.7789	59.6159	70.0781	336.164	338.05
7.59598	38.3999	42.7886	41.1526	95.5221	287.728	838.917			7.593	67.1542	62.6264	57.5558	68.9831	337.69	341.445
7.60098	37.0888	47.7175	40.3259	94.7141	286.867	822.708			7.598	65.7561	64.593	57.3116	63.9347	344.841	337.283
7.60598	37.4756	42.6595	41.4321	95.7048	290.438	827.364			7.603	67.7025	63.43	59.0101	67.2546	340.244	334.233
7.61098	37.0263	43.5545	42.2752	107.952	288.884	837.15			7.608	67.0755	63.5904	60.3103	64.5488	341.28	328.926
7.61598	37.1996	45.0218	41.3819	96.8347	288.327	834.083			7.613	66.3226	64.9897	61.7204	67.7622	340.643	342.746
7.62098	36.0994	45.5955	42.3083	98.0869	293.284	830.173			7.618	66.2364	64.6546	59.9717	67.3312	341.343	333.926
7.62598	37.8377	39.7364	40.9831	95.4178	291.786	838.287			7.623	64.4053	62.0094	58.3268	67.1733	346.124	334.655
7.63098	38.187	43.7657	40.8826	97.742	287.402	829.673			7.628	66.8908	61.8796	59.2345	69.3367	340.658	328.822
7.63598	38.194	42.1629	39.7035	98.2494	288.529	835.176			7.633	67.6455	64.3318	58.6949	66.4084	344.875	335.012
7.64098	38.1572	43.7885	39.9037	94.3849	293.957	825.179			7.638	69.1064	63.5709	59.6044	66.2903	339.078	338.2
7.64598	38.6925	44.2895	41.8381	92.1796	291.885	835.716			7.643	64.7351	65.7204	59.0292	67.6731	339.42	336.748
7.65098	37.3902	44.2279	40.1255	107.106	290.492	832.449			7.648	65.0222	64.8498	60.801	66.2232	342.619	334.444
7.65598	36.5286	45.1185	40.9955	99.5639	291.761	831.715			7.653	65.3357	65.3329	58.9759	66.4114	333.57	333.305
7.66098	37.9126	43.6482	41.216	94.6869	290.814	836.975			7.658	67.019	62.3446	59.0266	65.6278	344.137	340.712
7.66598	37.2543	45.9952	40.372	95.4769	290.652	834.805			7.663	66.4546	63.284	58.0305	66.727	336.011	335.514
7.67098	38.9639	46.6816	41.1314	94.7556	289.815	828.52			7.668	68.0743	64.6503	55.2742	66.3556	333.389	335.451
7.67598	37.2256	44.8037	42.105	95.588	291.647	833.989			7.673	66.1294	62.1499	57.8419	70.9711	344.065	333.735
7.68098	39.0713	44.9889	40.1826	95.2296	292.369	840.428			7.678	60.6928	61.9853	59.4012	66.9869	342.187	337.521
7.68598	37.0548	45.4944	42.1897	96.0426	295.469	843.929			7.683	65.9463	66.547	56.5261	64.2965	336.704	333.844
7.69098	38.3575	42.9653	41.1416	95.2856	292.35	837.082			7.688	64.2082	62.6788	55.5191	67.1664	337.648	336.302
7.69598	37.9705	41.0827	42.454	98.206	290.737	829.103			7.693	65.1137	60.598	56.7789	68.3552	341.773	333.262
7.70098	37.0999	44.0082	40.8788	97.297	292.011	832.924			7.698	65.3846	63.4824	59.0784	67.1974	338.591	344.438
7.70598	36.9829	45.2521	41.2727	95.645	285.566	843.403			7.703	66.1958	62.8217	58.3344	66.6724	350.815	332.589
7.71098	39.5299	46.2051	40.4853	95.5169	290.77	832.631			7.708	68.131	66.3551	58.4477	66.9891	344.613	341.274
7.71598	38.7293	45.0931	40.8901	97.127	292.54	832.975			7.713	68.0442	62.9337	59.6167	67.0301	341.192	339.028
7.72098	38.1765	44.2224	40.54	92.7261	288.233	831.61			7.718	65.8675	64.4839	58.7578	70.1681	341.374	336.168
7.72598	38.4903	46.139	41.6703	94.9918	291.184	843.069			7.723	63.7958	62.2457	59.1131	69.1298	332.421	348.682
7.73098	38.1932	47.1414	40.5876	95.1639	291.953	839.78			7.728	67.459	61.4933	58.1713	65.7019	331.708	340.609
7.73598	37.381	50.1761	41.0386	96.3732	295.305	838.457			7.733	65.1225	62.4945	59.2687	66.8421	338.481	333.561
7.74098	39.7753	48.109	41.599	99.698	289.617	837.16			7.738	67.6075	63.7429	56.2601	67.3032	342.123	340.747
7.74598	38.3256	46.872	41.1179	95.8366	293.645	837.728			7.743	65.4749	65.8994	57.8523	66.6638	337.529	339.047
7.75098	39.2049	47.1931	40.1966	98.9098	293.189	841.52			7.748	65.8221	64.2593	59.8569	68.2285	334.112	333.533
7.75598	39.835	46.6992	41.1274	93.1099	288.496	839.387			7.753	66.812	63.7661	60.0358	64.9827	344.75	337.799
7.76098	37.9951	43.5526	42.7849	96.0689	286.809	841.15			7.758	65.0469	62.0118	60.11	67.5113	341.243	330.344
7.76598	37.4897	50.8219	41.7373	95.5899	296.434	840.981			7.763	65.3295	63.9385	59.6265	66.5711	343.062	335.901
7.77098	38.1909	45.118	40.0982	97.2941	292.03	839.384			7.768	65.3912	61.7316	59.4415	65.5177	344.987	334.531
7.77598	36.9049	46.6506	40.4239	97.4309	296.336	834.074			7.773	62.6816	65.06	57.9829	66.31	344.703	347.984
7.78098	38.3341	42.159	41.9295	94.7505	290.772	838.048			7.778	65.8324	65.4887	56.8192	62.57	342.87	333.319
7.78598	40.8367	45.8632	43.7484	97.1776	294.775	834.009			7.783	65.9545	63.9287	55.8931	67.5476	337.617	337.085
7.79098	38.8945	44.8226	41.5518	98.4373	293.458	832.453			7.788	64.173	63.9326	56.8714	66.4863	332.257	333.21
7.79598	36.9849	45.2162	41.6426	96.9173	294.512	832.764			7.793	69.0775	64.4838	57.5564	66.7986	339.116	340.208
7.80098	38.4449	44.6876	42.6679	96.6666	295.615	835.448			7.798	66.2038	59.937	57.0464	66.9492	341.764	334.468
7.80598	38.0453	45.5281	41.9028	93.8168	296.066	831.983			7.803	67.0671	62.2881	55.2486	67.5457	343.825	337.978
7.81098	39.7879	44.3222	40.6607	94.7574	290.584	826.898			7.808	68.1244	65.946	56.1568	67.4232	336.634	340.215
7.81598	36.9632	45.6207	44.0068	97.4102	291.891	834.961			7.813	66.7968	64.306	57.1084	69.5325	340.021	331.697
7.82098	40.7383	45.4798	42.106	94.7344	289.962	827.705			7.818	65.6387	63.2607	57.6482	67.3362	346.449	328.72
7.82598	39.4028	49.3032	42.3878	96.4965	288.923	840.418			7.823	66.6752	63.965	56.3555	66.9059	338.534	335.484
7.83098	39.1069	46.2361	41.3593	95.4431	291.524	832.274			7.828	62.5317	66.8846	58.2469	65.4749	336.823	333.248
7.83598	39.9886	43.6558	42.1878	95.5034	292.484	827.813			7.833	63.9748	65.0557	57.176	66.7372	343.198	337.174
7.84098	37.4352	43.44	40.8092	94.9481	290.96	834.104			7.838	65.1704	63.9934	57.1702	68.4505	338.216	337.176
7.84598	39.0528	44.1988	40.5718	94.2215	295.903	841.195			7.843	68.1469	63.6147	57.0581	63.9455	338.583	339.911
7.85098	38.8741	45.0728	41.6593	96.5615	293.927	837.285			7.848	65.9564	63.4114	59.3493	65.1419	344.023	339.768
7.85598	42.0936	44.4823	40.5789	94.3999	295.277	827.48			7.853	63.2944	67.1147	57.3757	66.1939	343.924	338.889
7.86098	38.5268	47.2524	41.5016	97.4851	294.81	836.642			7.858	65.7558	64.9152	56.5899	63.6833	350.081	336.313
7.86598	39.263	43.5745	41.7045	95.5905	297.463	840.145			7.863	66.901	63.8859	56.1117	63.6759	335.293	336.968
7.87098	39.8765	45.6172	41.695	99.5433	290.906	841.315			7.868	63.6654	64.1445	55.594	68.2508	342.917	337.858
7.87598	38.9263	45.7788	40.9219	99.4011	290.246	833.764			7.873	67.9089	65.3561	54.5642	68.2153	339.191	330.617
7.88098	38.951	42.3578	41.4726	96.8793	293.547	840.324			7.878	65.987	62.5866	56.7123	63.8796	338.223	341.329
7.88598	39.347	45.1016	42.2163	96.7416	290.739	838.664			7.883	65.4291	63.882	57.1591	64.5449	345.98	337.133
7.89098	39.7298	45.9651	41.1914	100.601	291.24	837.889			7.888	67.4937	66.805	58.1276	68.4891	346.543	334.225
7.89598	40.1983	48.5538	41.9098	96.1632	299.8	830.062			7.893	67.1833	61.7618	57.4063	66.7395	343.765	340.117
7.90098	39.9442	45.3742	40.3324	96.547	294.484	833.355			7.898	65.4603	66.2249	56.3302	63.9959	339.414	338.9
7.90598	37.6544	45.6613	41.0689	100.36	294.333	839.451			7.903	63.9265	64.6451	58.4182	64.7363	343.546	325.072
7.91098	39.4366	46.0834	42.8471	94.4837	295.107	834.866			7.908	69.1347	64.7023	57.4678	66.1295	339.494	340.707
7.91598	40.2079	44.5518	43.8015	97.9056	292.894	841.879			7.913	66.3767	64.3436	56.7623	68.0669	342.57	337.438
7.92098	39.9438	43.8746	41.6206	102.426	293.896	838.356			7.918	67.408	62.945	56.5429	65.8726	342.36	345.461
7.92598	39.0108	45.5687	43.0471	99.2532	298.487	840.224			7.923	65.1307	65.9595	55.5059	64.7256	338.276	338.37
7.93098	38.6019	46.5705	42.7711	99.2321	299.7	842.336			7.928	63.1068	66.0056	54.3321	65.7917	344.302	345.565
7.93598	39.5439	45.258	41.5666	96.6445	298.244	838.561			7.933	63.8307	66.0822	56.9506	67.8779	334.744	334.854
7.94098	38.5624	47.3038	44.0806	95.4414	296.63	831.816			7.938	62.2475	66.321	55.0219	64.2399	351.259	334.447
7.94598	37.7465	46.6129	43.1269	97.561	299.589	840.534			7.943	65.8893	63.261	56.8524	65.1768	339.817	336.908
7.95098	41.5971	48.2118	42.5481	98.8084	293.937	839.576			7.948	63.1574	66.6375	56.299	66.224	341.627	339.013
7.95598	40.3655	42.8769	43.6299	97.7457	295.556	845.057			7.953	63.5468	62.8765	56.3249	64.4459	338.212	341.937
7.96098	38.5144	46.4373	42.8503	94.777	292.773	847.22			7.958	67.1408	64.6042	53.8103	64.7084	337.653	338.742
									7.963	64.9362	66.6578	55.7849	66.1702	338.136	332.886
									7.968	67.0941	65.0885	53.3204	64.8828	344.7	332.601
									7.973	64.5316	60.3809	56.1109	67.8716	340.656	346.599
									7.978	63.9565	64.2637	59.2008	68.8731	341.721	332.781
									7.983	65.556	64.5287	56.4541	68.3503	342.5	333.915
									7.988	65.8466	62.6837	55.6227	68.1666	341.415	338.561
									7.993	64.9624	66.2551	55.5823	66.2536	338.698	336.239
									7.998	67.0801	63.3484	55.7207	66.1203	338.795	333.083
									8.003	68.6744	63.4866	54.8767	64.8697	341.556	333.235

## Sheet: Extend Data Fig. 2a
									Figure
	residue	F1	I2/A9	S3	Q4	Q4SC	I5	I6	S7	T8	I2/A9	EN10	I11	EN10SC
	SL duration [ms]	a.u.	a.u.	a.u.	a.u.	a.u.	a.u.	a.u.	a.u.	a.u.		a.u.	a.u.	a.u.
	0	1	1	1	1	1	1	1	1	1	1	1	1	1
	10	0.50223	0.98707	0.89434	0.92497	0.86729	0.96877	0.83234	0.8173	0.98047	0.98707	1.06646	1.00597	0.67786
	20	0.7447	0.84333	0.91374	0.79953	0.83361	1.26492	0.82491	0.92107	0.93798	0.84333	1.01429	1.05418	0.8706
	40	0.6732	0.74603	0.86924	0.68699	0.8225	0.95036	0.85204	0.84083	0.95039	0.74603	0.87578	0.8191	0.70518
	70	0.60641	0.67255	0.78594	0.73681	0.67996	0.67987	0.71487	0.66597	0.78946	0.67255	0.77888	0.69697	0.79655
	100	0.59858	0.61023	0.6335	0.46002	0.503	0.7836	0.52416	0.54522	0.72589	0.61023	0.62422	0.61983	0.6018
	T1roh [ms]	128.239	177.926	242.478	143.404	158.563	312.227	172.063	172.56	333.044	177.926	261.58	220.404	186.038
	Standarderror	48.4649	15.9169	23.5362	19.995	15.4744	74.505	25.0397	22.7058	33.8718	15.9169	48.1138	37.2404	56.92
	R1roh [1/s]	7.79792	5.62031	4.12408	6.97329	6.30665	3.2028	5.81183	5.79508	3.00261	5.62031	3.82293	4.53712	5.37525
	rel error	2.94703	0.502782	0.400305	0.97229	0.615477	0.764266	0.845775	0.762529	0.305376	0.502782	0.703173	0.766612	1.64461

## Sheet: Extended Data Fig. 2bcd
Excimer/ Monomer ratio
	Monomer		Excimer
Wavelength (nm)	380nm		480-490 nm
	50 uM Pyrele LII		250nMTXB	500nMTXB	750nMTXB	1000nMTXB	1500nMTXB	2000nMTXB	2500nMTXB	3000nMTXB	3500nMTXB	4000nMTXB	5000nMTXB
			9.59274	12.5374	13.1445	13.0916	13.8706	13.2115	13.0787	12.2532	12.1781	12.2154	11.3247
	901.173		9.61354	12.3982	13.1822	12.9829	13.656	12.9124	12.7291	12.1112	12.0315	12.0369	10.8934
	876.798		9.76358	12.5733	13.1644	13.6316	13.2663	12.7456	12.7955	12.7513	12.2431	11.4434	11.7681
			9.28391	11.9471	13.324	13.4174	13.7766	13.7046	12.8108	12.3134	12.1642	11.8761	11.1904
average monomer	888.986		9.47647	12.6998	13.6837	14.0257	13.8116	13.1402	12.5933	12.7843	12.5139	11.4596	11.1817
			9.6654	12.8354	13.6146	13.4128	13.8794	13.4478	12.9312	13.1113	11.9565	12.2501	11.1174
			9.4386	12.2469	12.8844	13.3644	13.1033	13.6416	12.9155	12.3019	12.1845	12.1921	11.126
			9.28503	12.7904	13.2618	13.1111	13.6275	12.9097	13.0132	12.5656	12.1083	11.7543	11.3141
			9.30216	12.1673	12.8391	13.0791	13.2288	13.1655	12.9701	12.7877	11.6557	11.6903	10.8979
			8.67144	12.1125	13.2911	13.5502	12.6607	13.2108	12.2777	12.3975	12.0425	11.3123	10.9822
			9.16716	12.1045	12.5802	13.1214	12.5398	12.6519	12.1563	12.4451	11.5055	11.2348	10.9576
		average excimer	9.38728	12.4012	13.1791	13.3444	13.4019	13.1583	12.752	12.5293	12.0531	11.7696	11.1594
	Teixobactin concentrations (nM)	0	250	500	750	1000	1500	2000	2500	3000	5000
	Ratio (Exaverage/Monoaverage)	0	0.0105595	0.0139498	0.0148248	0.0150108	0.0150755	0.0148015	0.0143444	0.014094	0.012553
Fluorescence line graph
	Teixobactin concentrations
Wavelength (nm)	50 uM Pyrele LII	250nMTXB	500nMTXB	750nMTXB	1000nMTXB	1500nMTXB	2000nMTXB	2500nMTXB	3000nMTXB	3500nMTXB	4000nMTXB	5000nMTXB
360	18.2848	17.0617	16.3455	15.1627	14.8178	14.5142	13.7632	12.9433	12.8691	12.0917	11.2743	11.9902
360.93	19.1454	17.7881	16.0829	15.4637	14.9525	14.2452	14.3848	13.383	12.9376	12.5428	11.6761	12.4487
362.03	19.2853	17.3155	16.6814	16.0937	15.4224	14.7145	14.2911	14.2046	13.6513	13.5283	12.6638	12.1838
362.96	19.6799	17.8898	17.2811	16.7318	16.1283	15.0834	15.1077	14.1772	13.4647	13.1093	12.8968	12.3563
364.06	19.3665	18.0086	17.9196	17.1184	16.1427	16.2511	15.7198	14.4667	13.8368	13.7313	13.3912	12.509
365	20.8096	18.5378	17.7457	17.1414	16.8092	16.2748	15.8957	15.3772	14.7324	14.1372	14.1923	13.6209
365.93	22.331	20.2882	18.8007	18.7407	18.1005	17.8932	16.9352	16.2673	14.9047	15.292	14.9727	14.0556
367.03	26.3807	23.2709	21.1047	20.9593	20.3568	20.1842	18.9028	18.4568	17.9245	17.8381	17.0426	16.3039
367.96	29.6413	25.87	24.3477	23.8897	22.9328	22.3698	21.9581	21.3381	20.3101	19.8001	19.2884	18.8288
369.06	35.2899	30.9596	28.9467	28.0782	26.8569	26.2023	25.0988	24.4056	23.4663	23.3965	22.9059	22.4614
370	40.2592	34.7311	32.8265	31.5905	30.0217	29.428	28.4576	27.9116	27.0932	26.4654	25.7612	24.7178
371.06	49.5417	42.9271	39.6908	39.0217	36.7771	35.9154	34.6584	33.1163	32.6076	32.0537	31.0302	30.4451
371.96	71.1733	58.1942	54.204	52.0581	50.2607	48.2031	46.9999	45.8884	43.969	43.2276	42.5675	40.307
373.03	118.808	95.0077	88.1635	82.3426	79.4907	75.5843	72.5201	70.8409	69.0661	67.2517	66.5823	64.4024
373.93	193.679	151.138	138.332	131.116	124.083	119.176	115.703	112.967	108.831	105.316	104.043	99.9756
375	322.968	251.649	230.968	213.709	205.201	197.083	190.445	184.263	178.664	172.768	172.608	165.811
376.06	501.832	391.687	357.077	331.686	316.817	304.396	293.758	282.813	273.809	267.335	266.706	254.704
376.96	690.566	538.128	494.204	461.814	441.988	424.688	414.371	398.123	385.107	373.611	364.153	358.322
378.03	842.692	661.658	605.975	567.536	548.966	524.328	508.7	490.9	472.603	464.924	451.764	446.557
378.93	901.173	708.402	653.335	615.484	591.982	568.622	547.308	528.282	515.41	501.97	496.364	481.609
380	876.798	696.617	654.312	616.555	590.796	566.781	549.511	529.725	519.294	506.376	499.383	489.53
381.07	790.367	641.579	602.2	564.045	547.504	528.344	509.96	492.399	483.375	470.166	462.686	452.604
382	677.557	556.432	521.13	498.183	478.78	456.06	448.137	432.425	425.095	411.143	403.729	393.787
383.07	540.572	446.821	424.966	404.113	386.421	375.728	369.524	354.127	348.217	339.424	333.538	323.705
384	462.254	379.531	358.344	339.752	329.177	319.681	309.15	300.128	293.52	286.848	279.239	275.762
385.07	385.208	317.621	301.731	288.763	276.021	270.943	262.83	253.83	248.841	241.654	237.992	232.375
386	346.036	285.166	270.695	255.731	252.851	243.212	235.863	227.531	223.971	218.119	212.948	206.415
387.07	307.415	256.756	240.087	231.26	225.139	218.731	211.428	205.459	199.567	194.626	191.613	184.386
388	285.648	239.276	225.837	215.684	208.159	201.534	194.332	187.816	182.017	179.66	175.749	172.096
389.07	274.843	226.511	209.258	202.725	194.803	188.399	184.326	179.628	174.186	167.747	164.711	161.929
390	263.677	217.266	203.983	193.722	186.734	182.85	177.871	171.305	166.165	162.972	160.422	154.808
391.07	261.151	217.117	201.943	191.395	185.133	177.714	175.539	168.577	162.273	159.193	159.762	152.851
392	271.736	225.334	205.41	194.906	189.377	181.146	180.411	172.889	167.489	163.285	160.243	156.685
393.07	304.852	244.563	225.748	216.255	206.683	199.498	194.963	187.46	180.627	179.673	173	169.926
394	341.593	274.312	254.676	241.817	230.163	224	219.658	210.52	202.302	197.293	195.589	191.011
395.07	393.132	314.589	291.1	274.494	265.956	256.123	250.371	236.917	230.096	227.723	224.843	216.029
396	435.572	349.042	324.039	302.53	292.979	283.149	274.131	262.976	255.12	253.313	248.027	240.717
397.07	479.305	381.905	349.975	331.521	320.833	311.087	302.336	289.812	282.251	276.235	269.881	265.817
398	494.995	398.431	366.837	347.522	333.9	321.611	313.052	300.272	295.8	289.583	281.439	275.766
399.07	490.838	401.137	368.314	348.87	335.091	326.968	314.432	301.686	295.321	291.169	283.201	276.646
400	474.458	385.123	358.696	342.962	324.55	315.685	304.605	293.987	287.619	280.128	277.51	269.142
401.07	440.922	356.314	330.319	310.864	303.178	292.265	283.202	274.547	269.023	262.025	258.048	250.831
402	404.031	329.733	308.86	290.759	280.23	273.195	264.736	255.968	248.475	243.905	238.669	231.352
403.07	358.859	294.71	273.843	261.082	253.276	243.471	237.446	229.172	220.345	219.93	215.94	209.144
404	316.512	259.662	244.852	228.035	225.491	217.339	208.588	206.213	199.508	195.134	190.205	184.908
405.07	279.073	226.57	215.231	204.642	196.892	190.825	184.939	179.353	175.911	172.208	167.992	163.23
406	246.201	201.57	189.679	181.491	176.484	167.16	162.663	162.192	156.337	154.232	150.564	146.401
407.07	216.308	177.508	166.716	160.801	154.016	149.098	145.732	141.275	137.461	135.819	131.468	129.248
408	196.211	161.935	151.945	146.723	142.007	137.104	133.291	130.311	126.024	122.586	120.732	118.28
409.07	175.117	144.269	134.297	130.655	127.453	120.49	118.209	112.897	113.219	109.352	107.912	106.285
410	160.357	130.751	122.674	119.226	114.815	109.429	107.489	105.532	103.089	99.6125	97.2263	95.9176
411.06	147.404	121.786	113.036	109.771	104.279	102.289	99.3796	95.5339	93.3884	91.3254	90.9277	88.87
411.96	140.298	115.868	108.858	103.615	100.087	96.9239	93.9985	90.0159	88.5985	87.5301	85.6091	83.8286
413.03	135.786	109.931	104.498	99.7283	95.1519	92.7722	91.3905	88.3826	86.9384	85.2712	82.9928	80.2832
413.93	132.199	109.155	103.35	98.7311	92.8284	91.6942	89.3414	84.8562	83.2315	82.1013	80.1544	78.9875
415	134.051	107.815	101.623	98.8355	94.0731	90.8426	88.0191	86.4111	83.4092	81.5485	81.7574	78.406
416.06	138.509	110.017	103.23	98.935	94.3725	91.8986	90.6313	87.6681	84.8453	83.4471	80.9044	79.8836
416.96	140.494	113.12	104.394	99.5484	95.9708	93.9059	89.7892	86.2343	84.503	83.6811	83.4373	80.4089
418.03	140.626	114.371	106.282	100.936	97.6075	92.6273	91.6211	88.4944	86.6299	84.2101	83.4824	82.371
418.93	143.839	114.086	106.708	100.997	97.7678	95.1438	92.0602	88.1806	86.6087	85.0804	83.7422	80.5751
420	140.969	116.345	105.711	98.8456	95.968	94.6279	92.0157	88.6041	85.0908	84.2732	82.8652	80.9627
421.07	134.106	109.162	103.829	97.8115	94.4916	90.3913	87.9119	85.0681	84.0247	81.8463	79.8576	78.6719
422	131.864	106.202	99.9816	93.6956	90.9666	87.8385	85.3656	83.6989	82.0794	80.1307	78.2411	75.3117
423.07	123.119	101.329	93.6633	87.9131	85.4984	85.6465	81.6505	78.0467	77.1437	75.4502	73.8169	71.1777
424	116.573	97.2912	88.4773	84.5959	82.4469	79.0407	78.6224	75.4995	73.3677	71.5979	70.5585	68.0335
425.07	108.441	89.9302	82.8483	79.0926	75.5616	73.414	72.7856	68.1991	66.9037	66.1585	65.9975	64.0584
426	97.8824	80.648	75.6362	71.8402	70.4673	68.4182	66.8176	64.2381	64.4077	61.601	59.7194	59.2582
427.07	89.0736	74.1706	68.3754	65.7882	64.2551	61.8261	60.8357	57.838	57.2587	55.9875	54.9853	53.2411
428	80.8335	68.1355	62.7377	59.9662	59.4348	57.6648	55.5681	53.936	52.8701	51.9218	49.4447	49.0443
429.07	73.5587	60.4857	57.2477	55.4936	53.5363	52.1687	50.7545	48.8102	46.9887	46.6182	46.0239	44.4524
430	68.6105	56.6845	53.0442	50.229	50.0532	48.755	47.0437	45.7144	43.5752	44.2813	42.0391	41.7289
431.06	60.7932	50.1749	47.819	45.6852	44.7497	43.2608	42.3461	41.29	40.3728	38.2425	38.5014	37.3604
431.96	55.485	46.3763	43.4907	40.9833	41.4805	39.6274	39.0102	37.2911	37.1539	36.3722	35.1008	34.8216
433.03	50.0601	43.097	40.4438	38.6215	37.4984	36.4426	34.558	34.3765	33.6719	32.9947	32.5232	31.9812
433.93	46.1365	39.037	37.0135	36.1376	34.9883	33.7422	33.5892	32.3167	30.4974	31.4051	31.3521	29.1233
435	43.7423	36.9699	35.0312	34.0769	32.5444	32.0354	31.1298	29.6869	29.1912	28.7515	27.9839	27.9942
436.06	40.3555	34.5347	33.7138	32.2867	30.6231	29.9735	28.6367	28.3661	27.5953	26.86	26.9828	25.8947
436.96	37.8155	32.9956	31.7178	29.6885	28.9529	28.567	27.4114	26.3999	25.8756	26.0208	25.0462	25.268
438.03	36.3506	30.7792	30.2013	28.6851	28.5815	27.0854	26.968	26.0845	25.6852	24.9838	23.9893	24.5509
438.93	35.5132	30.3895	29.956	28.3068	26.8673	26.6149	26.541	25.4871	24.4661	25.0132	22.8859	23.4057
440	34.9199	29.2614	28.7325	27.3265	26.8881	25.4903	24.9649	25.0824	24.269	22.9023	22.6422	22.6991
441.06	33.6237	28.3619	27.7709	26.1481	26.1078	25.2743	25.0571	24.0161	23.4961	22.6764	22.9714	21.4958
441.96	31.7533	28.3814	27.269	26.6306	25.2757	24.8039	23.7836	23.6814	23.5202	21.9225	21.8339	21.4036
443.03	31.5722	26.8332	25.8031	26.1076	25.3686	24.6198	23.3684	23.0389	23.0181	21.8905	21.2503	21.1712
443.93	30.8945	26.5249	25.8545	24.6437	24.465	23.6663	23.9845	21.854	22.3765	21.6059	20.9415	20.6716
445	29.2797	25.1889	24.7128	24.8344	23.0553	23.0074	22.8492	21.8681	20.7498	21.0762	20.325	19.687
446.06	26.7319	24.787	23.8946	23.9143	22.3499	22.0965	22.2905	20.9959	20.9691	20.3594	19.6134	19.5265
446.96	26.4605	23.7728	23.2783	22.5198	22.3146	21.4307	20.9377	20.8585	20.4798	20.1548	19.1935	18.4591
448.03	24.8206	22.4499	22.0944	21.5244	21.8264	21.3871	20.3636	19.2144	19.3611	18.8403	18.0258	17.9627
448.93	23.3733	21.3644	21.312	20.8791	20.9336	20.5106	20.2878	18.8614	18.2262	17.9461	18.0651	17.0528
450	21.7187	19.8123	20.4773	19.0841	19.5515	19.743	19.1007	17.6921	18.0767	17.5177	17.9746	16.5012
451.06	19.7795	19.024	19.5861	18.81	18.6668	18.1838	18.1375	17.6726	17.105	16.9796	16.518	16.1155
451.96	19.1706	18.4775	18.3416	17.9014	18.0718	17.9234	17.588	17.545	16.5689	15.9001	15.6238	15.2938
453.03	18.0818	17.4996	17.3412	17.8948	17.5957	17.6954	16.4463	16.4601	15.7044	15.3683	14.9579	14.8
453.93	16.3376	16.5847	16.981	16.6859	16.6699	16.4496	15.8952	15.3898	15.0293	14.3551	14.9182	13.9048
455	15.0252	15.8293	16.8066	16.3289	15.9726	15.6923	15.4613	15.1602	14.5668	14.3274	14.3125	14.1107
456.06	13.9324	14.8415	15.7623	15.3855	15.9347	15.5182	14.9359	14.3923	14.1592	13.866	13.7014	13.4151
456.96	13.5144	14.1341	15.3919	15.5797	15.2012	15.4835	14.4769	14.1342	14.0111	13.6578	13.4337	13.1723
458.03	12.1034	13.1632	14.6819	14.9866	15.063	14.6633	14.1494	14.1284	14.0479	13.4092	13.6017	13.1142
458.93	11.8342	13.0877	14.054	14.305	14.5668	13.8602	13.598	13.5141	13.5089	12.8881	12.8735	12.073
460	10.9078	12.3642	14.4615	14.8458	13.9037	13.6867	12.9647	13.5571	13.0732	13.0478	12.4498	12.1948
461.06	9.75586	11.7709	13.4092	14.3598	13.8648	13.5182	13.5798	13.3893	13.2208	12.4324	12.2166	11.8455
461.96	9.41629	11.3382	13.3327	13.9534	14.0777	13.6269	13.3922	13.0463	12.8054	12.1474	12.1688	11.7204
463.03	8.69799	11.0316	13.3941	13.3227	13.6049	12.9933	13.5067	12.8981	12.4595	12.7185	12.1018	11.5594
463.93	8.05451	11.5084	13.1499	13.2571	13.7351	13.1388	12.7425	13.1594	12.1689	12.0354	12.0483	11.1579
465	8.10386	10.6117	12.9801	13.3432	13.3566	13.4299	13.0368	13.2244	12.296	12.5981	12.3069	11.1365
466.06	7.70921	10.7962	12.6551	13.5422	13.1223	13.1704	12.9151	12.8467	12.4745	12.0988	11.8186	11.5211
466.96	6.71615	10.2199	12.532	13.5024	13.1835	13.2351	12.9827	12.5435	12.4599	11.8518	11.8647	11.3906
468.03	6.90114	10.4865	13.2501	13.0581	13.1828	12.8549	13.3467	12.5159	12.3394	12.2065	12.1824	11.6428
468.93	6.62945	10.3509	13.1301	13.0753	13.6579	12.8951	12.9118	12.4148	12.2934	12.2932	11.6509	11.4253
470	6.09606	10.4602	12.9836	12.6862	13.7238	13.2605	12.9529	12.6529	12.0913	12.196	11.8735	10.7925
471.06	5.79431	10.0793	12.3495	13.2232	13.3214	13.0348	12.8345	12.4974	12.1098	11.4768	11.9121	11.2639
471.96	6.04678	10.2062	12.9931	13.333	12.8735	13.2827	12.9697	12.3319	12.1758	11.9348	11.6836	11.1672
473.03	5.8994	10.4671	12.7975	13.4137	13.4289	13.3423	13.0985	12.6833	12.4258	12.1834	12.3996	11.4618
473.93	5.35389	9.56682	12.5699	13.378	12.9505	12.9334	12.8318	12.5264	12.3633	12.1002	12.0025	11.3724
475	5.37994	9.67348	12.7788	13.3008	13.4451	13.5212	13.3921	12.4446	12.1066	11.9756	11.7369	11.1429
476.06	5.02238	9.6814	12.6359	13.4048	13.2447	13.1782	13.4257	12.7077	12.4741	11.807	11.3165	11.1576
476.96	4.50278	9.31187	12.3108	13.5563	13.278	12.9238	12.9663	12.4174	12.3385	12.3901	11.97	11.1311
478.03	4.48714	9.7962	12.3363	13.4766	13.1891	13.3429	12.9352	12.3345	12.4711	12.3033	12.076	11.5753
478.93	4.43949	9.44753	12.2356	13.1969	13.0754	13.0909	13.0221	12.6763	12.5798	12.3359	11.8156	11.2404
480	4.07608	9.59274	12.5374	13.1445	13.0916	13.8706	13.2115	13.0787	12.2532	12.1781	12.2154	11.3247
481.04	4.05065	9.61354	12.3982	13.1822	12.9829	13.656	12.9124	12.7291	12.1112	12.0315	12.0369	10.8934
481.94	4.11249	9.76358	12.5733	13.1644	13.6316	13.2663	12.7456	12.7955	12.7513	12.2431	11.4434	11.7681
482.98	4.32103	9.28391	11.9471	13.324	13.4174	13.7766	13.7046	12.8108	12.3134	12.1642	11.8761	11.1904
484.02	4.08416	9.47647	12.6998	13.6837	14.0257	13.8116	13.1402	12.5933	12.7843	12.5139	11.4596	11.1817
485.07	3.90812	9.6654	12.8354	13.6146	13.4128	13.8794	13.4478	12.9312	13.1113	11.9565	12.2501	11.1174
485.97	3.80067	9.4386	12.2469	12.8844	13.3644	13.1033	13.6416	12.9155	12.3019	12.1845	12.1921	11.126
487.01	3.57197	9.28503	12.7904	13.2618	13.1111	13.6275	12.9097	13.0132	12.5656	12.1083	11.7543	11.3141
488.05	3.38313	9.30216	12.1673	12.8391	13.0791	13.2288	13.1655	12.9701	12.7877	11.6557	11.6903	10.8979
488.95	3.00614	8.67144	12.1125	13.2911	13.5502	12.6607	13.2108	12.2777	12.3975	12.0425	11.3123	10.9822
490	3.1283	9.16716	12.1045	12.5802	13.1214	12.5398	12.6519	12.1563	12.4451	11.5055	11.2348	10.9576
491.06	2.72509	8.38315	12.2417	12.6274	12.6912	12.5818	12.8478	11.6993	12.196	11.9837	11.196	10.7691
491.96	3.18913	8.69801	11.7906	12.9487	13.3948	12.7392	12.5328	12.0962	12.0467	11.9656	11.7272	10.8861
493.03	2.82558	8.5667	11.5944	12.7942	12.7729	12.6841	12.5391	12.1532	11.8844	11.7837	11.1676	11.0393
493.93	2.94523	9.40744	12.1783	12.7749	13.0705	13.1929	12.6733	12.3292	11.8708	11.3693	11.4693	10.7712
495	2.74712	8.93489	11.9394	12.512	12.9922	12.4587	12.3955	12.7659	12.3264	11.8163	10.8279	10.6027
496.06	2.87047	8.75161	12.1633	12.5856	13.0179	12.709	12.3724	11.9207	11.6619	11.7986	11.2675	10.6404
496.96	2.72016	8.85681	12.0194	12.6066	12.8655	12.5709	12.8722	12.1315	11.7105	11.182	10.9754	10.5793
498.03	2.60208	8.73269	11.6227	12.3235	12.6076	12.1261	12.3196	11.8675	11.3371	11.509	11.1204	10.5696
498.93	2.46954	8.55593	11.5411	12.0733	12.4965	12.1414	11.9706	11.7282	11.3894	11.0314	10.7311	10.3295
500	2.45051	8.45983	11.5178	11.9555	11.8848	12.2754	12.2604	11.4902	10.9446	11.0917	10.4263	9.7418
501.04	2.09581	8.61051	11.2332	11.86	12.1369	12.0535	12.139	11.4498	11.2481	10.926	10.7729	9.7578
501.94	2.10878	8.07973	11.152	11.9278	11.8989	12.1316	11.7669	11.6152	11.1793	10.6423	10.507	9.83197
502.98	2.11632	7.9926	11.0533	11.6235	11.6107	11.7279	12.1919	11.202	10.5004	10.4756	10.0468	9.74755
504.02	2.21698	7.95593	10.7145	11.2792	11.8594	12.0044	11.5421	10.789	10.7871	10.3149	10.1842	9.75676
505.07	2.20517	8.1973	10.8171	11.251	11.3062	11.6466	11.6496	10.948	10.7749	10.4857	10.2985	9.55302
505.97	2.13152	7.58564	10.817	11.6294	11.6686	11.6525	11.4662	11.1604	10.3879	10.5378	10.0639	9.45387
507.01	1.85468	7.32798	10.6191	10.6939	11.2746	10.9571	11.3662	10.6926	10.9365	10.2572	9.8375	9.23652
508.05	1.9596	7.55814	10.4721	10.7437	10.8046	11.0097	10.6163	10.3665	9.97686	9.89386	9.6141	9.3133
508.95	1.83148	7.39064	10.0081	10.9479	10.9138	11.0981	10.7246	10.0485	9.86788	9.54912	9.73078	8.90149
510	1.83688	7.27093	10.0166	10.7411	11.1928	10.3753	10.4698	10.3295	9.9192	9.37876	9.47247	8.88004
511.04	1.68787	7.38619	9.66791	10.5865	10.6342	10.6437	10.4768	9.94789	9.69889	9.55292	9.21192	8.73053
511.94	1.857	7.21071	9.07396	10.882	10.5222	10.6933	10.6875	10.012	9.84553	9.09375	9.13865	8.82515
512.98	1.80656	7.24378	9.52124	10.4644	10.202	10.1287	10.3316	9.94493	9.30492	9.38066	8.40127	8.37284
514.02	1.66245	7.28939	9.33731	10.2339	10.6046	10.5696	9.95019	9.81606	9.59884	9.16129	8.70082	8.28624
515.07	1.6926	6.67969	9.16307	9.74897	10.0526	10.0478	10.1819	9.41424	9.16597	8.84251	8.73162	8.38094
515.97	1.96057	7.0523	9.38956	9.8576	9.74283	9.91232	9.85668	9.52456	9.14303	8.89104	8.75208	8.33573
517.01	1.7965	6.77105	9.22849	9.73846	9.9205	9.82699	9.63887	9.39056	9.08831	8.63955	8.48553	8.04249
518.05	1.86636	7.08245	9.20229	9.49296	10.1124	9.48693	9.9499	9.55025	8.81495	8.98478	8.72229	8.18653
518.95	2.17336	6.92134	9.08513	9.32705	9.76045	9.31983	9.58696	9.52101	8.67984	8.3765	8.21195	8.26486
520	2.17403	6.82711	8.93147	9.4316	9.58706	9.79421	9.54122	8.98419	9.08028	8.5006	8.4955	8.00759
521.04	1.95481	6.53097	9.21713	9.53343	9.57861	9.14304	8.95696	8.96689	8.84195	8.29803	8.30941	7.72692
521.94	1.8696	6.9171	8.63695	9.32204	9.08636	9.12662	8.99815	8.59752	8.43206	8.52853	8.15874	7.63465
522.98	1.70036	6.20804	8.22439	9.01153	8.98166	9.18923	8.9075	8.87342	8.42017	8.21469	7.77561	7.24707
524.02	1.64366	6.59184	8.03575	8.52433	8.55505	8.83747	8.56814	8.07657	8.21841	8.00617	7.71055	7.17416
525.07	1.6197	6.00191	8.24746	8.30396	8.61351	8.037	8.26109	8.31629	8.13372	8.07217	7.37001	7.08273
525.97	1.51012	6.03474	7.9455	8.32439	8.55957	8.33112	8.20537	7.96303	7.70538	7.23691	7.38753	6.74778
527.01	1.57179	5.8101	7.71083	8.04215	8.11269	8.23925	8.13607	7.53841	7.53556	7.5095	6.94756	6.68224
528.05	1.36633	5.62476	7.70562	8.12796	8.16432	8.16982	7.65379	7.64114	7.52947	6.92512	6.77393	6.78475
528.95	1.36316	5.88925	7.23464	8.2303	7.8673	7.81538	7.62369	7.30311	7.3008	7.01629	7.00388	6.50104
530	1.51104	5.80095	7.1811	7.59773	7.7767	7.74722	7.47452	7.36799	7.10404	6.96112	6.74327	6.24094
531.04	1.34086	5.49404	7.66963	7.3624	7.82056	7.30219	7.50232	7.29338	6.88916	6.72508	6.61287	6.37864
531.94	1.3647	5.39316	6.94614	7.47961	7.37906	7.35845	6.94078	6.81166	7.01586	6.6177	6.76806	6.34787
532.98	1.36847	5.67993	7.07666	7.55373	7.2954	7.35329	6.99267	6.55296	6.70023	6.16744	6.2534	5.87225
534.02	1.51823	5.13883	6.95437	7.22672	7.16661	7.15578	6.84735	6.88192	6.32162	6.59092	6.07736	5.75085
535.07	1.29575	4.81625	6.3952	7.38545	6.91839	7.06231	7.01971	6.89526	6.17015	6.57665	6.21753	5.6604
535.97	1.34265	5.01896	6.57939	6.83622	7.02604	7.03786	6.69738	6.40715	5.84448	6.17864	6.0312	5.69299
537.01	1.53318	4.68903	6.696	6.58747	6.50292	6.77477	6.80406	6.47952	6.17295	6.44307	5.77903	5.65094
538.05	1.40162	4.66386	6.46523	6.42738	6.59393	6.42412	6.07785	5.89023	6.07332	5.88496	5.56354	5.45786
538.95	1.88303	5.29936	5.92168	7.17524	6.44033	6.19557	7.04768	6.16658	5.60077	6.07376	5.32694	5.55636
540	1.30535	4.46816	6.27545	6.52454	6.86824	6.51764	6.16806	5.95533	5.67846	5.5426	5.56964	4.87192
541.04	1.16207	5.272	5.82666	6.24811	6.45925	6.16905	5.31835	6.1934	5.51164	5.50708	5.31995	4.68277
541.94	1.41811	4.6222	6.07662	6.08311	6.02872	6.18081	6.36021	5.7177	5.29101	5.33703	5.52966	5.34424
542.98	1.67815	4.50943	5.32079	6.23817	6.05692	6.03792	6.07573	5.92779	5.66192	5.37296	5.63697	5.49913
544.02	1.93962	4.75297	5.85741	5.70642	5.77123	5.82097	6.14854	5.84449	6.22617	5.22993	5.41426	4.70263
545.07	2.009	4.55621	6.17306	6.07713	5.85097	6.02286	5.7815	5.36922	5.2738	5.4584	5.06306	5.26259
545.97	1.95059	5.12864	5.52324	5.9843	6.37502	5.7102	5.74747	5.67373	5.59048	4.95517	5.27568	4.75915
547.01	2.11859	4.93919	6.09829	6.01628	5.81667	5.31644	5.45216	5.1152	5.54206	5.35295	4.89018	5.14151
548.05	1.62487	4.54075	5.46767	5.90152	5.6487	6.31963	5.82299	5.99325	5.05471	5.05335	5.07844	4.83526
548.95	1.83333	4.63939	5.59196	5.77154	5.83115	5.91581	5.47201	5.0587	5.19378	4.97661	4.87593	4.6964
550	1.86872	4.4423	5.63457	6.24313	5.97944	5.16546	5.42056	5.9482	5.06181	5.09893	4.97274	4.54482
Excimer line graph plot
	Teixobactin concentrations
Wavelength (nm)	50 uM Pyrele LII	250nMTXB	500nMTXB	750nMTXB	1000nMTXB	1500nMTXB	2000nMTXB	2500nMTXB	3000nMTXB	3500nMTXB	4000nMTXB	5000nMTXB
450	21.7187	19.8123	20.4773	19.0841	19.5515	19.743	19.1007	17.6921	18.0767	17.5177	17.9746	16.5012
451.06	19.7795	19.024	19.5861	18.81	18.6668	18.1838	18.1375	17.6726	17.105	16.9796	16.518	16.1155
451.96	19.1706	18.4775	18.3416	17.9014	18.0718	17.9234	17.588	17.545	16.5689	15.9001	15.6238	15.2938
453.03	18.0818	17.4996	17.3412	17.8948	17.5957	17.6954	16.4463	16.4601	15.7044	15.3683	14.9579	14.8
453.93	16.3376	16.5847	16.981	16.6859	16.6699	16.4496	15.8952	15.3898	15.0293	14.3551	14.9182	13.9048
455	15.0252	15.8293	16.8066	16.3289	15.9726	15.6923	15.4613	15.1602	14.5668	14.3274	14.3125	14.1107
456.06	13.9324	14.8415	15.7623	15.3855	15.9347	15.5182	14.9359	14.3923	14.1592	13.866	13.7014	13.4151
456.96	13.5144	14.1341	15.3919	15.5797	15.2012	15.4835	14.4769	14.1342	14.0111	13.6578	13.4337	13.1723
458.03	12.1034	13.1632	14.6819	14.9866	15.063	14.6633	14.1494	14.1284	14.0479	13.4092	13.6017	13.1142
458.93	11.8342	13.0877	14.054	14.305	14.5668	13.8602	13.598	13.5141	13.5089	12.8881	12.8735	12.073
460	10.9078	12.3642	14.4615	14.8458	13.9037	13.6867	12.9647	13.5571	13.0732	13.0478	12.4498	12.1948
461.06	9.75586	11.7709	13.4092	14.3598	13.8648	13.5182	13.5798	13.3893	13.2208	12.4324	12.2166	11.8455
461.96	9.41629	11.3382	13.3327	13.9534	14.0777	13.6269	13.3922	13.0463	12.8054	12.1474	12.1688	11.7204
463.03	8.69799	11.0316	13.3941	13.3227	13.6049	12.9933	13.5067	12.8981	12.4595	12.7185	12.1018	11.5594
463.93	8.05451	11.5084	13.1499	13.2571	13.7351	13.1388	12.7425	13.1594	12.1689	12.0354	12.0483	11.1579
465	8.10386	10.6117	12.9801	13.3432	13.3566	13.4299	13.0368	13.2244	12.296	12.5981	12.3069	11.1365
466.06	7.70921	10.7962	12.6551	13.5422	13.1223	13.1704	12.9151	12.8467	12.4745	12.0988	11.8186	11.5211
466.96	6.71615	10.2199	12.532	13.5024	13.1835	13.2351	12.9827	12.5435	12.4599	11.8518	11.8647	11.3906
468.03	6.90114	10.4865	13.2501	13.0581	13.1828	12.8549	13.3467	12.5159	12.3394	12.2065	12.1824	11.6428
468.93	6.62945	10.3509	13.1301	13.0753	13.6579	12.8951	12.9118	12.4148	12.2934	12.2932	11.6509	11.4253
470	6.09606	10.4602	12.9836	12.6862	13.7238	13.2605	12.9529	12.6529	12.0913	12.196	11.8735	10.7925
471.06	5.79431	10.0793	12.3495	13.2232	13.3214	13.0348	12.8345	12.4974	12.1098	11.4768	11.9121	11.2639
471.96	6.04678	10.2062	12.9931	13.333	12.8735	13.2827	12.9697	12.3319	12.1758	11.9348	11.6836	11.1672
473.03	5.8994	10.4671	12.7975	13.4137	13.4289	13.3423	13.0985	12.6833	12.4258	12.1834	12.3996	11.4618
473.93	5.35389	9.56682	12.5699	13.378	12.9505	12.9334	12.8318	12.5264	12.3633	12.1002	12.0025	11.3724
475	5.37994	9.67348	12.7788	13.3008	13.4451	13.5212	13.3921	12.4446	12.1066	11.9756	11.7369	11.1429
476.06	5.02238	9.6814	12.6359	13.4048	13.2447	13.1782	13.4257	12.7077	12.4741	11.807	11.3165	11.1576
476.96	4.50278	9.31187	12.3108	13.5563	13.278	12.9238	12.9663	12.4174	12.3385	12.3901	11.97	11.1311
478.03	4.48714	9.7962	12.3363	13.4766	13.1891	13.3429	12.9352	12.3345	12.4711	12.3033	12.076	11.5753
478.93	4.43949	9.44753	12.2356	13.1969	13.0754	13.0909	13.0221	12.6763	12.5798	12.3359	11.8156	11.2404
480	4.07608	9.59274	12.5374	13.1445	13.0916	13.8706	13.2115	13.0787	12.2532	12.1781	12.2154	11.3247
481.04	4.05065	9.61354	12.3982	13.1822	12.9829	13.656	12.9124	12.7291	12.1112	12.0315	12.0369	10.8934
481.94	4.11249	9.76358	12.5733	13.1644	13.6316	13.2663	12.7456	12.7955	12.7513	12.2431	11.4434	11.7681
482.98	4.32103	9.28391	11.9471	13.324	13.4174	13.7766	13.7046	12.8108	12.3134	12.1642	11.8761	11.1904
484.02	4.08416	9.47647	12.6998	13.6837	14.0257	13.8116	13.1402	12.5933	12.7843	12.5139	11.4596	11.1817
485.07	3.90812	9.6654	12.8354	13.6146	13.4128	13.8794	13.4478	12.9312	13.1113	11.9565	12.2501	11.1174
485.97	3.80067	9.4386	12.2469	12.8844	13.3644	13.1033	13.6416	12.9155	12.3019	12.1845	12.1921	11.126
487.01	3.57197	9.28503	12.7904	13.2618	13.1111	13.6275	12.9097	13.0132	12.5656	12.1083	11.7543	11.3141
488.05	3.38313	9.30216	12.1673	12.8391	13.0791	13.2288	13.1655	12.9701	12.7877	11.6557	11.6903	10.8979
488.95	3.00614	8.67144	12.1125	13.2911	13.5502	12.6607	13.2108	12.2777	12.3975	12.0425	11.3123	10.9822
490	3.1283	9.16716	12.1045	12.5802	13.1214	12.5398	12.6519	12.1563	12.4451	11.5055	11.2348	10.9576
491.06	2.72509	8.38315	12.2417	12.6274	12.6912	12.5818	12.8478	11.6993	12.196	11.9837	11.196	10.7691
491.96	3.18913	8.69801	11.7906	12.9487	13.3948	12.7392	12.5328	12.0962	12.0467	11.9656	11.7272	10.8861
493.03	2.82558	8.5667	11.5944	12.7942	12.7729	12.6841	12.5391	12.1532	11.8844	11.7837	11.1676	11.0393
493.93	2.94523	9.40744	12.1783	12.7749	13.0705	13.1929	12.6733	12.3292	11.8708	11.3693	11.4693	10.7712
495	2.74712	8.93489	11.9394	12.512	12.9922	12.4587	12.3955	12.7659	12.3264	11.8163	10.8279	10.6027
496.06	2.87047	8.75161	12.1633	12.5856	13.0179	12.709	12.3724	11.9207	11.6619	11.7986	11.2675	10.6404
496.96	2.72016	8.85681	12.0194	12.6066	12.8655	12.5709	12.8722	12.1315	11.7105	11.182	10.9754	10.5793
498.03	2.60208	8.73269	11.6227	12.3235	12.6076	12.1261	12.3196	11.8675	11.3371	11.509	11.1204	10.5696
498.93	2.46954	8.55593	11.5411	12.0733	12.4965	12.1414	11.9706	11.7282	11.3894	11.0314	10.7311	10.3295
500	2.45051	8.45983	11.5178	11.9555	11.8848	12.2754	12.2604	11.4902	10.9446	11.0917	10.4263	9.7418
501.04	2.09581	8.61051	11.2332	11.86	12.1369	12.0535	12.139	11.4498	11.2481	10.926	10.7729	9.7578
501.94	2.10878	8.07973	11.152	11.9278	11.8989	12.1316	11.7669	11.6152	11.1793	10.6423	10.507	9.83197
502.98	2.11632	7.9926	11.0533	11.6235	11.6107	11.7279	12.1919	11.202	10.5004	10.4756	10.0468	9.74755
504.02	2.21698	7.95593	10.7145	11.2792	11.8594	12.0044	11.5421	10.789	10.7871	10.3149	10.1842	9.75676
505.07	2.20517	8.1973	10.8171	11.251	11.3062	11.6466	11.6496	10.948	10.7749	10.4857	10.2985	9.55302
505.97	2.13152	7.58564	10.817	11.6294	11.6686	11.6525	11.4662	11.1604	10.3879	10.5378	10.0639	9.45387
507.01	1.85468	7.32798	10.6191	10.6939	11.2746	10.9571	11.3662	10.6926	10.9365	10.2572	9.8375	9.23652
508.05	1.9596	7.55814	10.4721	10.7437	10.8046	11.0097	10.6163	10.3665	9.97686	9.89386	9.6141	9.3133
508.95	1.83148	7.39064	10.0081	10.9479	10.9138	11.0981	10.7246	10.0485	9.86788	9.54912	9.73078	8.90149
510	1.83688	7.27093	10.0166	10.7411	11.1928	10.3753	10.4698	10.3295	9.9192	9.37876	9.47247	8.88004
511.04	1.68787	7.38619	9.66791	10.5865	10.6342	10.6437	10.4768	9.94789	9.69889	9.55292	9.21192	8.73053
511.94	1.857	7.21071	9.07396	10.882	10.5222	10.6933	10.6875	10.012	9.84553	9.09375	9.13865	8.82515
512.98	1.80656	7.24378	9.52124	10.4644	10.202	10.1287	10.3316	9.94493	9.30492	9.38066	8.40127	8.37284
514.02	1.66245	7.28939	9.33731	10.2339	10.6046	10.5696	9.95019	9.81606	9.59884	9.16129	8.70082	8.28624
515.07	1.6926	6.67969	9.16307	9.74897	10.0526	10.0478	10.1819	9.41424	9.16597	8.84251	8.73162	8.38094
515.97	1.96057	7.0523	9.38956	9.8576	9.74283	9.91232	9.85668	9.52456	9.14303	8.89104	8.75208	8.33573
517.01	1.7965	6.77105	9.22849	9.73846	9.9205	9.82699	9.63887	9.39056	9.08831	8.63955	8.48553	8.04249
518.05	1.86636	7.08245	9.20229	9.49296	10.1124	9.48693	9.9499	9.55025	8.81495	8.98478	8.72229	8.18653
518.95	2.17336	6.92134	9.08513	9.32705	9.76045	9.31983	9.58696	9.52101	8.67984	8.3765	8.21195	8.26486
520	2.17403	6.82711	8.93147	9.4316	9.58706	9.79421	9.54122	8.98419	9.08028	8.5006	8.4955	8.00759
521.04	1.95481	6.53097	9.21713	9.53343	9.57861	9.14304	8.95696	8.96689	8.84195	8.29803	8.30941	7.72692
521.94	1.8696	6.9171	8.63695	9.32204	9.08636	9.12662	8.99815	8.59752	8.43206	8.52853	8.15874	7.63465
522.98	1.70036	6.20804	8.22439	9.01153	8.98166	9.18923	8.9075	8.87342	8.42017	8.21469	7.77561	7.24707
524.02	1.64366	6.59184	8.03575	8.52433	8.55505	8.83747	8.56814	8.07657	8.21841	8.00617	7.71055	7.17416
525.07	1.6197	6.00191	8.24746	8.30396	8.61351	8.037	8.26109	8.31629	8.13372	8.07217	7.37001	7.08273
525.97	1.51012	6.03474	7.9455	8.32439	8.55957	8.33112	8.20537	7.96303	7.70538	7.23691	7.38753	6.74778
527.01	1.57179	5.8101	7.71083	8.04215	8.11269	8.23925	8.13607	7.53841	7.53556	7.5095	6.94756	6.68224
528.05	1.36633	5.62476	7.70562	8.12796	8.16432	8.16982	7.65379	7.64114	7.52947	6.92512	6.77393	6.78475
528.95	1.36316	5.88925	7.23464	8.2303	7.8673	7.81538	7.62369	7.30311	7.3008	7.01629	7.00388	6.50104
530	1.51104	5.80095	7.1811	7.59773	7.7767	7.74722	7.47452	7.36799	7.10404	6.96112	6.74327	6.24094
531.04	1.34086	5.49404	7.66963	7.3624	7.82056	7.30219	7.50232	7.29338	6.88916	6.72508	6.61287	6.37864
531.94	1.3647	5.39316	6.94614	7.47961	7.37906	7.35845	6.94078	6.81166	7.01586	6.6177	6.76806	6.34787
532.98	1.36847	5.67993	7.07666	7.55373	7.2954	7.35329	6.99267	6.55296	6.70023	6.16744	6.2534	5.87225
534.02	1.51823	5.13883	6.95437	7.22672	7.16661	7.15578	6.84735	6.88192	6.32162	6.59092	6.07736	5.75085
535.07	1.29575	4.81625	6.3952	7.38545	6.91839	7.06231	7.01971	6.89526	6.17015	6.57665	6.21753	5.6604
535.97	1.34265	5.01896	6.57939	6.83622	7.02604	7.03786	6.69738	6.40715	5.84448	6.17864	6.0312	5.69299
537.01	1.53318	4.68903	6.696	6.58747	6.50292	6.77477	6.80406	6.47952	6.17295	6.44307	5.77903	5.65094
538.05	1.40162	4.66386	6.46523	6.42738	6.59393	6.42412	6.07785	5.89023	6.07332	5.88496	5.56354	5.45786
538.95	1.88303	5.29936	5.92168	7.17524	6.44033	6.19557	7.04768	6.16658	5.60077	6.07376	5.32694	5.55636
540	1.30535	4.46816	6.27545	6.52454	6.86824	6.51764	6.16806	5.95533	5.67846	5.5426	5.56964	4.87192
541.04	1.16207	5.272	5.82666	6.24811	6.45925	6.16905	5.31835	6.1934	5.51164	5.50708	5.31995	4.68277
541.94	1.41811	4.6222	6.07662	6.08311	6.02872	6.18081	6.36021	5.7177	5.29101	5.33703	5.52966	5.34424
542.98	1.67815	4.50943	5.32079	6.23817	6.05692	6.03792	6.07573	5.92779	5.66192	5.37296	5.63697	5.49913
544.02	1.93962	4.75297	5.85741	5.70642	5.77123	5.82097	6.14854	5.84449	6.22617	5.22993	5.41426	4.70263
545.07	2.009	4.55621	6.17306	6.07713	5.85097	6.02286	5.7815	5.36922	5.2738	5.4584	5.06306	5.26259
545.97	1.95059	5.12864	5.52324	5.9843	6.37502	5.7102	5.74747	5.67373	5.59048	4.95517	5.27568	4.75915
547.01	2.11859	4.93919	6.09829	6.01628	5.81667	5.31644	5.45216	5.1152	5.54206	5.35295	4.89018	5.14151
548.05	1.62487	4.54075	5.46767	5.90152	5.6487	6.31963	5.82299	5.99325	5.05471	5.05335	5.07844	4.83526
548.95	1.83333	4.63939	5.59196	5.77154	5.83115	5.91581	5.47201	5.0587	5.19378	4.97661	4.87593	4.6964
550	1.86872	4.4423	5.63457	6.24313	5.97944	5.16546	5.42056	5.9482	5.06181	5.09893	4.97274	4.54482

## Sheet: Extended Data Fig. 5
inter filament thinned	7.72	5.125	0			11.25	0.125	0
	8.27	5.375	0		filament top of the surface	8.85	0.375	0
	7.89	5.625	0			7.99	0.625	0
	7.5	5.875	0			7.34	0.875	0
	7.88	6.125	0			11.4	1.125	0
	8.21	6.375	0			10.89	1.375	0
	7.87	6.625	0			11.23	1.625	0
	7.6	6.875	0			13.45	1.875	0
	7.77	7.125	0			11.68	2.125	0
	8.34	7.375	2			8.85	2.375	0
	7.68	7.625	11			8.7	2.625	0
	7.7	7.875	17			7.42	2.875	0
	7.85	8.125	6			7.05	3.125	0
	7.89	8.375	2			9.94	3.375	0
	7.94	8.625	0			11.34	3.625	0
	7.99	8.875	0			13.34	3.875	0
	7.78	9.125	0			17.46	4.125	0
	7.31	9.375	0			17.54	4.375	0
	8.22	9.625	0			15.4	4.625	0
	8.04	9.875	0			15.98	4.875	0
	7.9					11.34	5.125	0
	7.89					11.76	5.375	0
	7.82					12.25	5.625	0
	7.67					7.72	5.875	0
	7.37					8.66	6.125	0
	7.55					10.29	6.375	0
	7.67					10.56	6.625	0
	7.72					11.65	6.875	0
	7.73					11.86	7.125	1
	7.8					13.76	7.375	2
	7.88					12.8	7.625	1
	7.94					12.77	7.875	1
	8.2					13.94	8.125	0
	8.12					9.77	8.375	1
	8.05					10.4	8.625	2
	7.92					8.46	8.875	2
	7.88					11.3	9.125	0
	7.63					10.47	9.375	0
						0	9.625	0
						20	9.875	2
							10.125	0
							10.375	3
							10.625	1
							10.875	1
							11.125	1
							11.375	5
							11.625	2
							11.875	2
							12.125	0
							12.375	1
							12.625	0
							12.875	2
							13.125	0
							13.375	2
							13.625	0
							13.875	2
							14.125	0
							14.375	0
							14.625	0
							14.875	0
							15.125	0
							15.375	1
							15.625	0
							15.875	1
							16.125	0
							16.375	0
							16.625	0
							16.875	0
							17.125	0
							17.375	1
							17.625	1
							17.875	0
							18.125	0
							18.375	0
							18.625	0
							18.875	0
							19.125	0
							19.375	0
							19.625	0
							19.875	0

## Sheet: Extended Data Fig. 6
Height of DOPC+1% LII			4.85	ave	4.92764			membrane height			5.01		4.87259
			5.01		0.266862			after 30 mins incubation with 800 nM			4.77		0.175117
			4.56								4.89
			4.81								4.9
			4.7								5.1
			5.11								5.12
			4.91								4.67
			4.99								4.8
			5.01								4.81
			5.23								4.99
			4.88								5.22
			4.7								4.65
			4.66								4.79
			4.4								4.81
			4.8								5.05
			4.99								5.1
			5.2								4.77
			5.3								4.67
			4.44								4.5
			5.13								4.97
			5.22								4.95
			5.18								5
			5.06								4.87
			4.97								4.68
			4.99								4.96
			4.6								4.63
			4.48								4.88
			5.1
			4.75
			5.24
			5.06
			4.88
			4.98
			5
			5.43
			5.1
			4.68
			4.88
			4.9
			5.01
			5.06
			4.89
			4.87
			5.1
			5.04
			4.76
			4.87
			5.3
			4.77
			4.64
			5.2
			4.99
			4.92
			4.6
			4.3
			5.12
			4.44
			5.11
			4.6
			5.35
			5.22
			4.91
			4.89
			5.12
			5.04
			5.3
			5.1
			4.65
			4.5
			5.6
			4.9
			4.44

[truncated: 3 more sheets: Extended Data Fig. 8d, Extended Data Fig. 8f, Extended Data Fig 10bc]
